# Supplementary material for: Genome-wide exploration of biosynthetic gene clusters and their association with virulence in the entomopathogenic fungus Beauveria
Source: Funct Integr Genomics. 2026 Jun 30;26(1):170. doi: 10.1007/s10142-026-01958-1 (PMC13314832; doi:10.1007/s10142-026-01958-1)
Supplement: Supplementary file 1 — Supplementary Material 1 (CSV 732 bytes) [file 10142_2026_1958_MOESM1_ESM.csv]

Class	GCF	Total_BGCs	Unique_Species_Count	Strains_Count	Has_MIBiG	MIBiG_ID
NRPS	1963	137	10	137	FALSE
NRPS	4080	106	3	106	FALSE
NRPS	8144	132	4	132	FALSE
NRPS	15427	113	3	113	FALSE
NRPS	16137	106	5	106	FALSE
NRPS	16292	103	4	103	TRUE	BGC0000959.1; BGC0001136.1; BGC0002035.1
NRPS	16320	123	9	123	FALSE
PKS	4094	101	7	101	FALSE
PKS	6648	126	7	126	FALSE
PKS	7963	132	7	132	TRUE	BGC0001720.1
PKS	8162	105	6	105	FALSE
PKS	8173	118	5	118	FALSE
PKS	12259	112	8	112	FALSE
PKS	12262	118	3	118	FALSE
PKS	16319	103	6	103	FALSE
PKS-NRP_Hybrids	12259	108	5	108	FALSE
Terpene	1989	190	5	190	TRUE	BGC0001839.1
Terpene	8171	148	4	148	FALSE
Terpene	8185	129	7	129	FALSE
Terpene	12284	116	8	116	FALSE
Terpene	15871	150	4	150	FALSE
