# Supplementary material for: Genome-wide exploration of biosynthetic gene clusters and their association with virulence in the entomopathogenic fungus Beauveria
Source: Funct Integr Genomics. 2026 Jun 30;26(1):170. doi: 10.1007/s10142-026-01958-1 (PMC13314832; doi:10.1007/s10142-026-01958-1)
Supplement: Supplementary file 2 — Supplementary Material 2 (CSV 589 bytes) [file 10142_2026_1958_MOESM2_ESM.csv]

FamilyID	pvalue	FDR	AS272_Count	REF_Count
OG0000000	<1.00e-03	<1.00e-03	4	29
OG0000001	<1.00e-03	<1.00e-03	4	11
OG0000004	<1.00e-03	<1.00e-03	2	10
OG0000005	<1.00e-03	<1.00e-03	2	9
OG0000018	<1.00e-03	<1.00e-03	1	8
OG0000020	<1.00e-03	<1.00e-03	2	7
OG0000030	<1.00e-03	<1.00e-03	1	7
OG0000034	<1.00e-03	<1.00e-03	1	7
OG0000040	<1.00e-03	<1.00e-03	1	6
OG0000046	<1.00e-03	<1.00e-03	1	6
OG0000055	<1.00e-03	<1.00e-03	1	6
OG0000075	<1.00e-03	<1.00e-03	1	5
OG0000083	<1.00e-03	<1.00e-03	5	1
OG0000086	<1.00e-03	<1.00e-03	5	1
OG0000090	<1.00e-03	<1.00e-03	1	5
OG0000095	<1.00e-03	<1.00e-03	1	5
