# Supplementary material for: Genome-wide exploration of biosynthetic gene clusters and their association with virulence in the entomopathogenic fungus Beauveria
Source: Funct Integr Genomics. 2026 Jun 30;26(1):170. doi: 10.1007/s10142-026-01958-1 (PMC13314832; doi:10.1007/s10142-026-01958-1)
Supplement: Supplementary file 3 — Supplementary Material 3 (CSV 22.5 KB) [file 10142_2026_1958_MOESM3_ESM.csv]

Strain	Accession	Complete_%	Duplicated_%	Missing_%	N50	L50
Beauveria_asiatica_MBC623	GCA_030782725.1	92.2	0.1	3.6	25881	347
Beauveria_asiatica_MBC631	GCA_030782445.1	88.9	0.1	4.8	22018	435
Beauveria_asiatica_MBC638	GCA_030782365.1	95.4	0.1	2.3	37088	247
Beauveria_asiatica_MBC657	GCA_030782245.1	95.0	0.1	2.5	34940	268
Beauveria_asiatica_MBC659	GCA_030782205.1	94.6	0.1	2.8	43202	203
Beauveria_asiatica_MBC677	GCA_030781985.1	95.0	0.1	2.4	32849	281
Beauveria_asiatica_MBC679	GCA_030783845.1	95.7	0.1	2.0	38506	237
Beauveria_asiatica_MBC680	GCA_030783865.1	95.5	0.1	2.2	37385	253
Beauveria_asiatica_MBC682	GCA_030783785.1	95.5	0.1	2.3	38644	233
Beauveria_asiatica_MBC686	GCA_030783645.1	94.3	0.1	2.8	28525	327
Beauveria_asiatica_MBC687	GCA_030783665.1	95.7	0.1	2.1	37620	247
Beauveria_asiatica_MBC705	GCA_030783325.1	95.5	0.1	2.2	38441	234
Beauveria_australis_MBC212	GCA_030411535.1	94.7	0.2	2.5	48409	196
Beauveria_australis_MBC287	GCA_030771945.1	94.8	0.2	2.5	38956	238
Beauveria_australis_MBC299	GCA_030406835.1	94.4	0.2	2.6	38854	248
Beauveria_australis_MBC340	GCA_030778145.1	94.7	0.2	2.4	34801	270
Beauveria_bassiana_ARSEF1520	GCA_001684195.1	96.6	0.2	1.8	84846	127
Beauveria_bassiana_ARSEF2597	GCA_001684205.1	96.9	0.2	1.7	68613	164
Beauveria_bassiana_ARSEF2860	GCA_000280675.1	96.7	0.2	1.8	84720	114
Beauveria_bassiana_ARSEF3097	GCA_012654165.1	95.1	0.2	2.2	37267	263
Beauveria_bassiana_ARSEF4305	GCA_001684225.1	95.9	0.2	2.0	35407	294
Beauveria_bassiana_ARSEF5078	GCA_001684215.1	94.8	0.2	2.3	22481	451
Beauveria_bassiana_ARSEF6444	GCA_030849485.1	89.5	0.8	3.8	3366148	5
Beauveria_bassiana_ARSEF8028	GCA_001682635.1	96.9	0.2	1.7	5685350	3
Beauveria_bassiana_AS272	GCA_052426205.1	96.7	0.4	1.7	142870	70
Beauveria_bassiana_BCC2660	GCA_002224115.1	97.0	0.3	1.7	2637236	5
Beauveria_bassiana_Bv062	GCA_003337105.1	94.6	0.2	2.3	3862905	4
Beauveria_bassiana_D1-5	GCA_000770705.1	93.2	0.2	2.8	47171	239
Beauveria_bassiana_ECA_0	GCA_022684765.1	96.7	0.2	1.7	2076731	6
Beauveria_bassiana_ECA_01	GCA_022758125.1	96.7	0.2	1.7	216849	45
Beauveria_bassiana_ECA_13	GCA_022684725.1	96.5	0.2	1.5	105450	99
Beauveria_bassiana_ECA_26	GCA_022684745.1	96.6	0.1	1.7	185646	54
Beauveria_bassiana_ECA_27	GCA_022684705.1	96.7	0.2	1.7	252425	43
Beauveria_bassiana_ECA_31	GCA_022684695.1	96.5	0.2	1.8	249847	46
Beauveria_bassiana_ECA_43	GCA_022684685.1	96.7	0.1	1.6	144572	71
Beauveria_bassiana_ECA_44	GCA_022684715.1	96.6	0.1	1.6	92421	107
Beauveria_bassiana_ERL836	GCA_010099065.1	95.9	0.1	2.1	3988868	4
Beauveria_bassiana_HN6	GCA_014607475.1	96.9	0.1	1.7	4613348	4
Beauveria_bassiana_JAU2	GCA_011316055.1	96.5	0.2	1.9	71451	151
Beauveria_bassiana_JEF-007	GCA_002871155.1	96.6	0.3	1.8	3115233	5
Beauveria_bassiana_JEF-350	GCA_021365345.1	96.7	0.1	1.7	5649914	3
Beauveria_bassiana_KNU-101	GCA_025380265.1	96.7	0.1	1.8	4000782	4
Beauveria_bassiana_MBC013	GCA_030406965.1	88.8	0.1	9.4	69678	128
Beauveria_bassiana_MBC018	GCA_030777685.1	92.3	0.2	5.5	43672	209
Beauveria_bassiana_MBC034	GCA_030777705.1	87.8	0.2	10.6	72886	120
Beauveria_bassiana_MBC035	GCA_030777665.1	90.1	0.2	8.0	77473	115
Beauveria_bassiana_MBC037	GCA_030777645.1	88.2	0.2	10.0	67114	130
Beauveria_bassiana_MBC040	GCA_030406955.1	95.3	0.2	2.2	47893	194
Beauveria_bassiana_MBC042	GCA_030777625.1	93.5	0.2	3.1	33443	291
Beauveria_bassiana_MBC047	GCA_030777585.1	95.5	0.2	2.1	42887	231
Beauveria_bassiana_MBC048	GCA_030777605.1	95.3	0.2	2.4	60629	157
Beauveria_bassiana_MBC051	GCA_030777565.1	95.9	0.2	1.9	57245	171
Beauveria_bassiana_MBC105	GCA_030777505.1	90.2	0.2	4.5	22750	431
Beauveria_bassiana_MBC106	GCA_030777485.1	93.9	0.2	3.0	36944	252
Beauveria_bassiana_MBC120	GCA_030777425.1	90.2	0.2	4.2	22568	394
Beauveria_bassiana_MBC127	GCA_030772875.1	96.2	0.1	2.0	82973	115
Beauveria_bassiana_MBC129	GCA_030772895.1	95.6	0.2	2.0	50334	189
Beauveria_bassiana_MBC130	GCA_030772835.1	96.6	0.1	1.7	114947	80
Beauveria_bassiana_MBC135	GCA_030772955.1	93.0	0.3	3.5	39980	214
Beauveria_bassiana_MBC147	GCA_032354195.1	95.2	0.2	2.9	71348	134
Beauveria_bassiana_MBC148	GCA_030772915.1	96.0	0.2	2.1	57477	166
Beauveria_bassiana_MBC161	GCA_030772855.1	94.1	0.2	2.7	44301	221
Beauveria_bassiana_MBC179	GCA_030772775.1	96.0	0.3	2.0	51547	178
Beauveria_bassiana_MBC196	GCA_030772715.1	94.0	0.2	2.6	40577	234
Beauveria_bassiana_MBC197	GCA_030772755.1	95.6	0.2	2.4	73600	139
Beauveria_bassiana_MBC200	GCA_030772595.1	96.4	0.1	1.9	133435	72
Beauveria_bassiana_MBC215	GCA_032354075.1	95.0	0.1	2.3	39197	245
Beauveria_bassiana_MBC220	GCA_030772635.1	95.6	0.2	2.2	58715	164
Beauveria_bassiana_MBC222	GCA_030772615.1	95.1	0.2	2.4	43544	222
Beauveria_bassiana_MBC223	GCA_030772675.1	94.4	0.2	2.7	39596	235
Beauveria_bassiana_MBC226	GCA_032354015.1	95.5	0.2	2.1	55556	171
Beauveria_bassiana_MBC229	GCA_030772535.1	95.7	0.2	2.0	56341	170
Beauveria_bassiana_MBC231	GCA_030772555.1	95.7	0.2	2.1	55921	165
Beauveria_bassiana_MBC232	GCA_030772515.1	94.8	0.2	2.4	45688	209
Beauveria_bassiana_MBC233	GCA_030772495.1	95.6	0.2	2.2	36362	274
Beauveria_bassiana_MBC240	GCA_030772425.1	91.8	0.2	3.4	20182	514
Beauveria_bassiana_MBC244	GCA_030772405.1	95.3	0.2	2.6	38644	257
Beauveria_bassiana_MBC245	GCA_030772395.1	94.4	0.3	2.5	42754	227
Beauveria_bassiana_MBC252	GCA_030772305.1	95.7	0.1	2.0	55450	175
Beauveria_bassiana_MBC253	GCA_030772295.1	95.5	0.1	2.3	57925	165
Beauveria_bassiana_MBC255	GCA_030772265.1	94.5	0.1	2.3	47260	201
Beauveria_bassiana_MBC256	GCA_032353955.1	95.4	0.1	2.2	70660	143
Beauveria_bassiana_MBC258	GCA_030772255.1	96.0	0.2	2.0	45825	210
Beauveria_bassiana_MBC260	GCA_030772235.1	95.1	0.2	2.0	40487	232
Beauveria_bassiana_MBC264	GCA_030772175.1	95.7	0.2	2.0	57508	170
Beauveria_bassiana_MBC268	GCA_030772135.1	94.9	0.2	2.3	42793	223
Beauveria_bassiana_MBC270	GCA_030772125.1	96.1	0.2	2.0	60914	149
Beauveria_bassiana_MBC273	GCA_030772105.1	95.6	0.1	1.9	56835	166
Beauveria_bassiana_MBC274	GCA_030772095.1	95.6	0.1	2.0	50831	193
Beauveria_bassiana_MBC278	GCA_030772065.1	96.2	0.1	1.9	61360	165
Beauveria_bassiana_MBC279	GCA_030772035.1	96.3	0.2	1.7	62521	147
Beauveria_bassiana_MBC281	GCA_030772015.1	96.0	0.3	2.0	49841	193
Beauveria_bassiana_MBC282	GCA_030772005.1	96.3	0.1	1.9	69289	134
Beauveria_bassiana_MBC283	GCA_032353905.1	93.6	0.2	2.9	53713	176
Beauveria_bassiana_MBC291	GCA_030771935.1	95.4	0.2	2.2	52009	188
Beauveria_bassiana_MBC295	GCA_030771925.1	95.4	0.2	2.2	56781	170
Beauveria_bassiana_MBC297	GCA_030770625.1	95.7	0.1	2.1	59466	160
Beauveria_bassiana_MBC302	GCA_030778625.1	95.3	0.2	2.3	46479	211
Beauveria_bassiana_MBC306	GCA_030778605.1	95.4	0.3	2.2	45414	215
Beauveria_bassiana_MBC308	GCA_030778665.1	94.7	0.3	2.2	40224	252
Beauveria_bassiana_MBC319	GCA_030778565.1	96.0	0.3	2.0	46303	210
Beauveria_bassiana_MBC322	GCA_030778225.1	95.0	0.2	2.4	35448	268
Beauveria_bassiana_MBC324	GCA_030778425.1	95.2	0.2	2.2	42363	226
Beauveria_bassiana_MBC326	GCA_030778265.1	93.7	0.2	2.4	30567	304
Beauveria_bassiana_MBC345	GCA_030778085.1	93.8	0.2	2.6	22351	412
Beauveria_bassiana_MBC352	GCA_030778045.1	96.1	0.2	2.0	59693	153
Beauveria_bassiana_MBC358	GCA_030777905.1	96.3	0.2	1.9	76744	132
Beauveria_bassiana_MBC361	GCA_030777865.1	94.9	0.2	2.2	36695	259
Beauveria_bassiana_MBC365	GCA_032354255.1	93.0	0.3	3.4	26451	348
Beauveria_bassiana_MBC377	GCA_030777745.1	96.1	0.2	1.9	65464	154
Beauveria_bassiana_MBC379	GCA_030779935.1	91.6	0.1	3.8	25466	374
Beauveria_bassiana_MBC382	GCA_030779805.1	94.3	0.2	2.5	32426	291
Beauveria_bassiana_MBC408	GCA_030779575.1	95.9	0.2	1.8	48191	203
Beauveria_bassiana_MBC411	GCA_030779505.1	95.8	0.3	1.8	45207	206
Beauveria_bassiana_MBC413	GCA_030779545.1	95.9	0.1	1.9	44007	217
Beauveria_bassiana_MBC416	GCA_030779485.1	95.4	0.2	2.1	37704	250
Beauveria_bassiana_MBC417	GCA_030779345.1	95.9	0.1	2.0	68018	146
Beauveria_bassiana_MBC418	GCA_030779365.1	94.3	0.2	2.5	30575	322
Beauveria_bassiana_MBC421	GCA_030779325.1	94.9	0.3	2.1	50127	198
Beauveria_bassiana_MBC435	GCA_030779265.1	94.6	0.3	2.4	19470	464
Beauveria_bassiana_MBC445	GCA_030779225.1	94.9	0.2	2.4	35783	264
Beauveria_bassiana_MBC448	GCA_030779195.1	95.5	0.2	2.1	50871	190
Beauveria_bassiana_MBC454	GCA_030779125.1	95.1	0.2	2.5	69568	135
Beauveria_bassiana_MBC457	GCA_030779105.1	93.8	0.2	2.9	31097	288
Beauveria_bassiana_MBC459	GCA_030779085.1	95.2	0.2	2.3	42567	223
Beauveria_bassiana_MBC464	GCA_030779055.1	91.5	0.3	4.0	17367	484
Beauveria_bassiana_MBC468	GCA_030779045.1	96.1	0.3	1.9	68852	146
Beauveria_bassiana_MBC470	GCA_030778945.1	96.4	0.3	1.7	82112	116
Beauveria_bassiana_MBC471	GCA_030779005.1	95.7	0.3	2.2	58233	172
Beauveria_bassiana_MBC477	GCA_030778885.1	94.1	0.4	3.0	36541	287
Beauveria_bassiana_MBC483	GCA_030778845.1	87.5	0.2	5.1	8487	1130
Beauveria_bassiana_MBC487	GCA_032354175.1	85.8	0.2	7.6	16965	506
Beauveria_bassiana_MBC488	GCA_030778785.1	95.9	0.2	1.9	46987	204
Beauveria_bassiana_MBC489	GCA_030778725.1	95.7	0.3	1.9	49560	193
Beauveria_bassiana_MBC490	GCA_030778745.1	95.5	0.3	2.1	42672	227
Beauveria_bassiana_MBC492	GCA_032354235.1	92.8	0.2	2.9	20676	461
Beauveria_bassiana_MBC493	GCA_030780765.1	92.9	0.2	3.2	22548	410
Beauveria_bassiana_MBC495	GCA_030780725.1	95.7	0.2	2.1	39023	253
Beauveria_bassiana_MBC496	GCA_032354215.1	96.0	0.2	1.9	47176	192
Beauveria_bassiana_MBC497	GCA_030780745.1	95.7	0.2	2.1	55841	175
Beauveria_bassiana_MBC498	GCA_030780785.1	95.7	0.2	2.0	53072	181
Beauveria_bassiana_MBC499	GCA_030780705.1	95.4	0.2	1.9	48773	201
Beauveria_bassiana_MBC500	GCA_030780685.1	95.9	0.2	1.9	46927	203
Beauveria_bassiana_MBC503	GCA_030780665.1	91.9	0.3	3.4	19717	469
Beauveria_bassiana_MBC505	GCA_032354495.1	95.7	0.3	1.9	47791	198
Beauveria_bassiana_MBC506	GCA_030780625.1	95.8	0.2	1.9	50180	184
Beauveria_bassiana_MBC517	GCA_030780475.1	94.6	0.2	2.6	27264	347
Beauveria_bassiana_MBC523	GCA_030780465.1	95.5	0.2	2.1	38877	258
Beauveria_bassiana_MBC539	GCA_030780325.1	96.3	0.2	2.0	66022	141
Beauveria_bassiana_MBC545	GCA_030780285.1	95.5	0.2	2.2	63994	145
Beauveria_bassiana_MBC574	GCA_030781385.1	95.1	0.2	2.3	33998	270
Beauveria_bassiana_MBC575	GCA_030781305.1	95.4	0.2	2.2	45114	209
Beauveria_bassiana_MBC578	GCA_030781405.1	92.5	0.2	3.7	29030	308
Beauveria_bassiana_MBC582	GCA_030781125.1	95.8	0.2	1.9	51483	177
Beauveria_bassiana_MBC585	GCA_030781105.1	95.7	0.2	2.2	53717	180
Beauveria_bassiana_MBC589	GCA_030781065.1	96.3	0.2	2.0	50995	189
Beauveria_bassiana_MBC590	GCA_030780865.1	88.9	0.1	6.0	16857	508
Beauveria_bassiana_MBC597	GCA_030780885.1	95.8	0.2	2.1	60420	168
Beauveria_bassiana_MBC606	GCA_030781865.1	96.0	0.2	2.0	65501	144
Beauveria_bassiana_MBC617	GCA_030782705.1	96.2	0.2	1.9	61395	162
Beauveria_bassiana_MBC618	GCA_030782745.1	95.5	0.0	2.3	27898	321
Beauveria_bassiana_MBC649	GCA_030782325.1	94.9	0.2	2.5	37616	249
Beauveria_bassiana_MBC652	GCA_030782385.1	95.5	0.2	2.0	40075	231
Beauveria_bassiana_MBC664	GCA_030782185.1	94.3	0.2	3.1	26965	360
Beauveria_bassiana_MBC670	GCA_030782145.1	96.0	0.2	2.1	63250	156
Beauveria_bassiana_MBC681	GCA_030783825.1	93.7	0.2	3.3	31385	311
Beauveria_bassiana_MBC693	GCA_030783545.1	95.9	0.2	2.0	61183	156
Beauveria_bassiana_MBC706	GCA_030783345.1	95.1	0.2	2.3	49701	180
Beauveria_bassiana_MBC713	GCA_030783205.1	95.5	0.2	2.0	45717	211
Beauveria_bassiana_MBC715	GCA_030783005.1	96.1	0.2	2.0	47153	207
Beauveria_bassiana_MBC719	GCA_030783085.1	96.2	0.2	2.0	71771	136
Beauveria_bassiana_MBC722	GCA_030782985.1	95.6	0.2	2.2	38988	258
Beauveria_bassiana_MBC725	GCA_030782865.1	95.3	0.2	2.4	43212	226
Beauveria_bassiana_MBC726	GCA_030782825.1	96.0	0.2	1.9	65158	147
Beauveria_bassiana_MBC736	GCA_030783885.1	95.8	0.2	2.0	51109	186
Beauveria_bassiana_MBC742	GCA_032358105.1	95.7	0.2	2.3	45674	206
Beauveria_bassiana_MBC743	GCA_030783965.1	94.3	0.2	2.5	53391	155
Beauveria_bassiana_MBC751	GCA_030783995.1	96.0	0.2	2.2	54818	167
Beauveria_bassiana_MBC763	GCA_030784555.1	95.6	0.3	2.0	49575	192
Beauveria_bassiana_MBC765	GCA_030784525.1	95.1	0.2	2.2	40557	228
Beauveria_bassiana_MBC769	GCA_030784505.1	95.7	0.2	1.9	52433	178
Beauveria_bassiana_MBC773	GCA_030785025.1	95.8	0.3	2.0	55389	175
Beauveria_bassiana_MBC774	GCA_030784925.1	94.6	0.3	2.3	31922	286
Beauveria_bassiana_MBC775	GCA_030784885.1	95.6	0.2	2.0	41554	226
Beauveria_bassiana_MBC780	GCA_030786965.1	94.2	0.2	2.6	30836	317
Beauveria_bassiana_MBC781	GCA_030786905.1	95.5	0.2	2.0	37746	250
Beauveria_bassiana_MBC785	GCA_030786925.1	95.0	0.2	2.0	37292	258
Beauveria_bassiana_MBC794	GCA_030786345.1	95.4	0.2	2.0	38428	242
Beauveria_bassiana_MBC800	GCA_030786195.1	95.0	0.2	2.1	49162	201
Beauveria_bassiana_MBC805	GCA_030785215.1	95.6	0.3	2.1	68797	133
Beauveria_bassiana_MBC827	GCA_030788025.1	95.3	0.3	2.1	44623	223
Beauveria_bassiana_MBC834	GCA_030787925.1	95.3	0.3	2.2	39880	244
Beauveria_bassiana_MBC836	GCA_030787685.1	95.3	0.2	2.2	41303	226
Beauveria_bassiana_MBC841	GCA_030787525.1	93.9	0.2	2.6	28282	323
Beauveria_bassiana_MBC843	GCA_030787535.1	96.3	0.2	1.7	58245	167
Beauveria_bassiana_MBC854	GCA_030787275.1	96.0	0.2	2.0	65168	143
Beauveria_bassiana_MBC855	GCA_030787235.1	95.5	0.2	2.0	53093	175
Beauveria_bassiana_MBC858	GCA_030787195.1	96.2	0.2	1.8	50767	197
Beauveria_bassiana_MBC864	GCA_030787155.1	92.2	0.2	3.4	31764	310
Beauveria_bassiana_MBC873	GCA_030787055.1	95.6	0.3	2.2	69875	137
Beauveria_bassiana_MBC878	GCA_030787015.1	95.4	0.2	2.1	48860	196
Beauveria_bassiana_MBC882	GCA_030786985.1	95.4	0.3	2.1	46094	204
Beauveria_bassiana_MBC887	GCA_030786945.1	96.2	0.2	1.9	91381	105
Beauveria_bassiana_MBC893	GCA_030789675.1	94.7	0.2	2.2	33503	287
Beauveria_bassiana_MBC898	GCA_030789585.1	95.8	0.3	2.2	48300	197
Beauveria_bassiana_MBC899	GCA_030789545.1	93.4	0.2	2.6	31576	304
Beauveria_bassiana_MBC904	GCA_030789465.1	91.6	0.2	3.6	21100	444
Beauveria_bassiana_MBC906	GCA_030789485.1	95.4	0.3	2.0	39346	250
Beauveria_bassiana_MBC907	GCA_030789445.1	95.7	0.2	2.0	47280	199
Beauveria_bassiana_MBC910	GCA_030789425.1	85.9	0.2	5.3	15085	613
Beauveria_bassiana_MBC938	GCA_030789405.1	95.9	0.2	1.9	46849	208
Beauveria_bassiana_MBC948	GCA_030789205.1	93.9	0.1	3.1	62396	148
Beauveria_bassiana_MBC951	GCA_030789005.1	96.0	0.2	2.0	60740	160
Beauveria_bassiana_MBC953	GCA_030789045.1	95.1	0.3	2.3	50473	197
Beauveria_bassiana_MBC970	GCA_030788315.1	95.2	0.2	2.2	52593	189
Beauveria_bassiana_QB028	GCA_015266365.1	96.8	0.2	1.8	1957299	8
Beauveria_brongniartii_MBC254	GCA_032353995.1	94.8	0.2	2.6	49662	191
Beauveria_brongniartii_MBC397	GCA_030779765.1	96.2	0.1	2.0	80543	125
Beauveria_brongniartii_MBC630	GCA_030782485.1	96.1	0.1	2.0	101073	96
Beauveria_brongniartii_MBC641	GCA_030782345.1	94.6	0.1	2.4	42258	208
Beauveria_brongniartii_MBC647	GCA_032354635.1	94.5	0.1	3.0	44445	189
Beauveria_brongniartii_MBC655	GCA_030782265.1	95.2	0.1	2.3	42860	206
Beauveria_brongniartii_MBC662	GCA_032354595.1	95.3	0.1	2.6	58509	155
Beauveria_brongniartii_MBC663	GCA_030782225.1	94.4	0.1	2.6	36308	261
Beauveria_brongniartii_MBC665	GCA_030782165.1	93.0	0.1	3.3	25273	365
Beauveria_brongniartii_MBC667	GCA_030782125.1	95.2	0.1	2.3	38959	238
Beauveria_brongniartii_MBC668	GCA_032358065.1	95.2	0.1	2.5	56068	163
Beauveria_brongniartii_MBC674	GCA_030782005.1	93.8	0.1	2.8	34050	271
Beauveria_brongniartii_MBC696	GCA_030783505.1	95.5	0.1	2.2	50342	187
Beauveria_brongniartii_MBC699	GCA_030783465.1	95.7	0.1	2.2	53723	172
Beauveria_brongniartii_RCEF	GCA_001636735.1	96.8	0.1	1.8	83189	113
Beauveria_caledonica_MBC372	GCA_030777785.1	94.6	0.1	2.6	46180	201
Beauveria_felina_SYSU-MS7908	GCA_016490725.1	96.6	0.1	2.0	163045	52
Beauveria_medogensis_MBC320	GCA_030778325.1	95.2	0.1	2.3	49863	206
Beauveria_pseudobassiana_KACC47484	GCA_003267905.1	95.0	0.3	2.6	23740	432
Beauveria_pseudobassiana_MBC045	GCA_030406945.1	96.4	0.3	2.1	204300	48
Beauveria_pseudobassiana_MBC094	GCA_030777525.1	95.8	0.3	2.4	159696	60
Beauveria_pseudobassiana_MBC107	GCA_030777445.1	94.2	0.2	2.8	80637	127
Beauveria_pseudobassiana_MBC113	GCA_030411655.1	95.6	0.2	2.5	91649	103
Beauveria_pseudobassiana_MBC117	GCA_030777465.1	96.3	0.2	2.0	179340	55
Beauveria_pseudobassiana_MBC139	GCA_030411595.1	96.5	0.3	2.0	196425	50
Beauveria_pseudobassiana_MBC145	GCA_030411615.1	96.3	0.2	2.1	207450	48
Beauveria_pseudobassiana_MBC158	GCA_030411555.1	96.3	0.2	2.1	243900	39
Beauveria_pseudobassiana_MBC166	GCA_030772795.1	95.0	0.2	2.7	112094	95
Beauveria_pseudobassiana_MBC192	GCA_030772695.1	95.7	0.3	2.2	97379	104
Beauveria_pseudobassiana_MBC211	GCA_030772655.1	95.1	0.3	2.5	105724	94
Beauveria_pseudobassiana_MBC213	GCA_032354115.1	96.0	0.2	2.3	138389	77
Beauveria_pseudobassiana_MBC214	GCA_032354135.1	95.2	0.2	2.6	100438	96
Beauveria_pseudobassiana_MBC224	GCA_032354055.1	94.5	0.2	2.8	76948	128
Beauveria_pseudobassiana_MBC227	GCA_030772575.1	95.2	0.3	2.3	56888	169
Beauveria_pseudobassiana_MBC242	GCA_032354095.1	95.3	0.3	2.7	106317	96
Beauveria_pseudobassiana_MBC246	GCA_032353975.1	95.8	0.2	2.3	105564	99
Beauveria_pseudobassiana_MBC249	GCA_030772385.1	96.0	0.3	2.1	93984	108
Beauveria_pseudobassiana_MBC251	GCA_030772365.1	95.7	0.2	2.2	86909	115
Beauveria_pseudobassiana_MBC271	GCA_030411475.1	96.5	0.3	2.0	183524	54
Beauveria_pseudobassiana_MBC280	GCA_030772025.1	95.4	0.3	2.3	110533	87
Beauveria_pseudobassiana_MBC284	GCA_030771955.1	94.4	0.3	2.5	68700	150
Beauveria_pseudobassiana_MBC292	GCA_030770635.1	94.5	0.2	2.6	75042	138
Beauveria_pseudobassiana_MBC298	GCA_030770595.1	95.7	0.2	2.3	90001	117
Beauveria_pseudobassiana_MBC304	GCA_030778585.1	90.6	0.3	4.4	33624	294
Beauveria_pseudobassiana_MBC381	GCA_030779865.1	95.9	0.3	2.3	125658	88
Beauveria_pseudobassiana_MBC398	GCA_030779705.1	95.7	0.3	2.5	92455	105
Beauveria_pseudobassiana_MBC405	GCA_030779925.1	95.1	0.4	2.2	76093	136
Beauveria_pseudobassiana_MBC431	GCA_030779465.1	96.0	0.4	2.1	87151	119
Beauveria_pseudobassiana_MBC447	GCA_030779145.1	95.6	0.4	2.4	119341	84
Beauveria_pseudobassiana_MBC510	GCA_030780605.1	95.2	0.3	2.7	93934	116
Beauveria_pseudobassiana_MBC514	GCA_030780525.1	93.6	0.2	3.0	49424	215
Beauveria_pseudobassiana_MBC538	GCA_030780385.1	96.1	0.3	2.1	95073	102
Beauveria_pseudobassiana_MBC570	GCA_030779905.1	95.4	0.2	2.4	88440	114
Beauveria_pseudobassiana_MBC596	GCA_030780805.1	95.6	0.3	2.5	78270	132
Beauveria_pseudobassiana_MBC598	GCA_030780825.1	96.2	0.3	2.0	105046	101
Beauveria_pseudobassiana_MBC600	GCA_030780845.1	96.1	0.3	2.1	84568	118
Beauveria_pseudobassiana_MBC604	GCA_030781965.1	96.4	0.3	2.1	107939	92
Beauveria_pseudobassiana_MBC605	GCA_030782025.1	96.4	0.3	1.8	109086	90
Beauveria_pseudobassiana_MBC607	GCA_030781805.1	96.2	0.3	2.1	98826	101
Beauveria_pseudobassiana_MBC614	GCA_030781585.1	96.2	0.3	2.1	103669	96
Beauveria_pseudobassiana_MBC615	GCA_030782885.1	94.2	0.3	2.8	61819	150
Beauveria_pseudobassiana_MBC616	GCA_030781685.1	96.1	0.3	2.2	98452	95
Beauveria_pseudobassiana_MBC669	GCA_030782105.1	95.2	0.3	2.4	97977	106
Beauveria_pseudobassiana_MBC671	GCA_032354535.1	95.5	0.2	2.3	84958	124
Beauveria_pseudobassiana_MBC712	GCA_030783165.1	95.9	0.3	2.1	102422	94
Beauveria_pseudobassiana_MBC744	GCA_030784175.1	96.1	0.3	2.1	118457	84
Beauveria_pseudobassiana_MBC756	GCA_030784905.1	96.0	0.3	2.1	96480	102
Beauveria_pseudobassiana_MBC761	GCA_030784625.1	96.1	0.3	2.4	163453	53
Beauveria_pseudobassiana_MBC766	GCA_030785085.1	94.9	0.4	2.5	47107	202
Beauveria_pseudobassiana_MBC768	GCA_030784515.1	95.4	0.3	2.5	101440	105
Beauveria_pseudobassiana_MBC778	GCA_030784865.1	95.1	0.3	2.4	71257	139
Beauveria_pseudobassiana_MBC789	GCA_030786555.1	95.6	0.2	2.4	69948	145
Beauveria_pseudobassiana_MBC803	GCA_030785225.1	93.2	0.3	3.5	73385	136
Beauveria_pseudobassiana_MBC810	GCA_030785205.1	96.0	0.3	2.1	103193	97
Beauveria_pseudobassiana_MBC823	GCA_030846815.1	95.8	0.3	2.2	74095	139
Beauveria_pseudobassiana_MBC826	GCA_030788085.1	96.0	0.2	2.2	128252	82
Beauveria_pseudobassiana_MBC833	GCA_030787845.1	95.1	0.3	2.6	68016	154
Beauveria_pseudobassiana_MBC835	GCA_030787705.1	95.9	0.3	2.2	73945	137
Beauveria_pseudobassiana_MBC844	GCA_030787405.1	96.1	0.3	2.1	89802	108
Beauveria_pseudobassiana_MBC846	GCA_030787415.1	93.1	0.2	3.4	52664	188
Beauveria_pseudobassiana_MBC849	GCA_030787255.1	96.1	0.2	2.1	126483	79
Beauveria_pseudobassiana_MBC856	GCA_030787215.1	95.7	0.2	2.4	104668	97
Beauveria_pseudobassiana_MBC863	GCA_030787175.1	93.9	0.4	2.7	56867	181
Beauveria_pseudobassiana_MBC867	GCA_030787135.1	95.5	0.2	2.4	62741	155
Beauveria_pseudobassiana_MBC870	GCA_030787095.1	95.8	0.2	2.4	106570	100
Beauveria_pseudobassiana_MBC871	GCA_030787075.1	95.8	0.3	2.2	77034	126
Beauveria_pseudobassiana_MBC886	GCA_030787005.1	95.5	0.3	2.3	105749	96
Beauveria_pseudobassiana_MBC888	GCA_030786955.1	95.7	0.2	2.3	96930	101
Beauveria_pseudobassiana_MBC892	GCA_030789625.1	89.9	0.1	4.3	35716	275
Beauveria_pseudobassiana_MBC897	GCA_030789565.1	95.8	0.2	2.4	114045	87
Beauveria_pseudobassiana_MBC900	GCA_030789505.1	96.5	0.3	2.1	185712	55
Beauveria_pseudobassiana_MBC905	GCA_030789645.1	95.8	0.2	2.3	105743	103
Beauveria_pseudobassiana_MBC909	GCA_030789385.1	92.4	0.2	3.3	46856	211
Beauveria_pseudobassiana_MBC918	GCA_030789365.1	96.1	0.3	2.2	194188	50
Beauveria_pseudobassiana_MBC926	GCA_030789345.1	95.6	0.4	2.2	78320	133
Beauveria_pseudobassiana_MBC931	GCA_030789305.1	94.7	0.4	2.4	81821	127
Beauveria_pseudobassiana_MBC940	GCA_032357895.1	96.2	0.2	2.2	128091	78
Beauveria_pseudobassiana_MBC944	GCA_030789245.1	95.7	0.3	2.2	95227	104
Beauveria_pseudobassiana_MBC949	GCA_030789185.1	95.1	0.2	2.6	91114	118
Beauveria_pseudobassiana_MBC952	GCA_032357915.1	95.9	0.4	2.4	178187	57
Beauveria_pseudobassiana_MBC959	GCA_030789065.1	94.9	0.3	2.6	74903	128
Beauveria_pseudobassiana_MBC962	GCA_030788365.1	95.4	0.3	2.4	95992	103
Beauveria_pseudobassiana_MBC963	GCA_030788355.1	96.0	0.2	2.1	113988	93
Beauveria_pseudobassiana_MBC964	GCA_030788335.1	95.4	0.3	2.3	79182	123
Beauveria_pseudobassiana_MBC978	GCA_030788305.1	96.1	0.4	2.2	101904	99
Beauveria_pseudobassiana_RGM2184	GCA_022985055.1	52.8	0.0	18.6	3864399	4
Beauveria_rudraprayagi_MTCC8017	GCA_000733645.1	96.4	0.4	1.7	40813	254
Beauveria_sp._AdecLV25a	GCA_030914405.1	91.0	0.4	3.6	24297	414
Beauveria_sp._IMV	GCA_001931865.2	96.6	0.3	2.1	97989	111
Beauveria_sp._NWAFU-1	GCA_024472245.1	96.9	0.2	1.8	4179755	4
Beauveria_varroae_MBC225	GCA_032354035.1	95.2	0.2	2.8	109958	87
Beauveria_varroae_MBC261	GCA_030772205.1	95.6	0.2	2.1	97348	99
Beauveria_varroae_MBC285	GCA_032353875.1	95.3	0.2	2.5	78163	130
Beauveria_varroae_MBC356	GCA_030777885.1	95.2	0.2	2.6	83856	111
Beauveria_varroae_MBC422	GCA_030779305.1	95.8	0.1	2.2	92250	102
Beauveria_varroae_MBC479	GCA_030778865.1	95.9	0.2	2.2	94700	103
Beauveria_varroae_MBC525	GCA_030780425.1	96.5	0.2	1.9	130637	62
Beauveria_varroae_MBC714	GCA_030783025.1	95.3	0.2	2.6	74047	128
Beauveria_varroae_MBC728	GCA_030782845.1	95.3	0.2	2.4	84006	109
Beauveria_varroae_MBC753	GCA_030784825.1	95.1	0.2	3.2	97278	91
Beauveria_varroae_MBC880	GCA_032358045.1	95.4	0.2	2.5	114435	89
Metarhizium_anisopliae_JEF-290	GCA_013305495.1	98.0	0.5	1.3	6254943	3
Metarhizium_robertsii_ARSEF23	GCA_000187425.2	97.8	0.4	1.4	270873	41
