# Supplementary material for: Genome-wide exploration of biosynthetic gene clusters and their association with virulence in the entomopathogenic fungus Beauveria
Source: Funct Integr Genomics. 2026 Jun 30;26(1):170. doi: 10.1007/s10142-026-01958-1 (PMC13314832; doi:10.1007/s10142-026-01958-1)
Supplement: Supplementary file 4 — Supplementary Material 4 (CSV 614 bytes) [file 10142_2026_1958_MOESM4_ESM.csv]

Class	GCF	Nodes	Edges	Density	Avg_Degree	Components	Clustering	Random_Clustering	Clustering_Enrichment	PHI_Count	PHI_Enrichment_Odds	PHI_Enrichment_p	PHI_FDR
Terpene	1989	62	472	0.25	15.226	11	0.731	0.241	3.029	14	0.557	0.0587	0.0787
NRPS	8144	80	1750	0.554	43.75	30	0.86	0.55	1.562	8	0.21	6.33e-7	1.9e-6
PKSother	12262	75	920	0.332	24.533	23	0.916	0.335	2.735	10	0.291	6.4e-5	1.28e-4
PKSI	6648	75	612	0.221	16.32	25	0.584	0.223	2.612	18	0.602	0.0656	0.0787
PKS-NRP_Hybrids	12259	80	1750	0.554	43.75	30	0.86	0.559	1.538	8	0.21	6.33e-7	1.9e-6
NRPS	16137	68	866	0.38	25.471	17	0.953	0.387	2.459	18	0.688	0.199	0.199
