# Supplementary material for: Genome-wide exploration of biosynthetic gene clusters and their association with virulence in the entomopathogenic fungus Beauveria
Source: Funct Integr Genomics. 2026 Jun 30;26(1):170. doi: 10.1007/s10142-026-01958-1 (PMC13314832; doi:10.1007/s10142-026-01958-1)
Supplement: Supplementary file 5 — Supplementary Material 5 (CSV 15.9 KB) [file 10142_2026_1958_MOESM5_ESM.csv]

Gene Code	Predicted Annotation	PHI-base Hit (Subject ID)	Percent Identity	E-value	BGC_Region
g1001.t1	hypothetical protein	R0K2C5#PHI:123376#SRE1_(SETTUDRAFT_163271)#93612#Exserohilum_turcicum#effector_(plant_avirulence_determinant)	59.259	5.38e-49	JBQTZT010000002.1.region002
g1745.t1	hypothetical protein	A0A384JRK6#PHI:10433#BcEG_(Bcin09g00200)#40559#Botrytis_cinerea#unaffected_pathogenicity__reduced_virulence	50.161	2.70e-101	JBQTZT010000003.1.region001
g1751.t1	GTPase Ypt5	G4MWX1#PHI:7134#MoRab5B#318829#Magnaporthe_oryzae#reduced_virulence	90.498	2.55e-148	JBQTZT010000003.1.region001
g1849.t1	hypothetical protein	I1S0N5#PHI:1552#GzMyb016#5518#Fusarium_graminearum#unaffected_pathogenicity	85.471	0.0	JBQTZT010000004.1.region001
g2596.t1	hypothetical protein	A0A0F2MLM2#PHI:11688#RmlD_(SPSK_0645)#29908#Sporothrix_schenckii#reduced_virulence	59.621	1.38e-135	JBQTZT010000005.1.region001
g2681.t1	hypothetical protein	A0A098DG50#PHI:1164#RRG1__SSK1#5518#Fusarium_graminearum#reduced_virulence	57.339	1.43e-177	JBQTZT010000005.1.region002
g2681.t2	hypothetical protein	A0A098DG50#PHI:1164#RRG1__SSK1#5518#Fusarium_graminearum#reduced_virulence	57.339	5.48e-178	JBQTZT010000005.1.region002
g2686.t1	hypothetical protein	Q4WCU5#PHI:10527#GNA1#746128#Aspergillus_fumigatus#loss_of_pathogenicity	63.372	2.04e-75	JBQTZT010000005.1.region002
g2696.t1	hypothetical protein	D1FVE6#PHI:5038#OpS3#176275#Beauveria_bassiana#increased_virulence_(hypervirulence)	85.567	0.0	JBQTZT010000005.1.region002
g2696.t2	hypothetical protein	D1FVE6#PHI:5038#OpS3#176275#Beauveria_bassiana#increased_virulence_(hypervirulence)	87.152	0.0	JBQTZT010000005.1.region002
g2700.t1	Ras-related protein Rab-7	G4MYS1#PHI:4736__PHI:11140#MoYpt7__MGG_08144_(MoYpt7)#318829#Magnaporthe_oryzae#loss_of_pathogenicity__reduced_virulence__unaffected_pathogenicity	92.195	1.14e-142	JBQTZT010000005.1.region002
g330.t1	hypothetical protein	I1RD01#PHI:1479#GzHMG011#5518#Fusarium_graminearum#unaffected_pathogenicity	58.140	1.13e-69	JBQTZT010000001.1.region001
g338.t1	hypothetical protein	I1RD24#PHI:5091#FgRic8#5518#Fusarium_graminearum#reduced_virulence	50.870	2.48e-147	JBQTZT010000001.1.region001
g3641.t1	hypothetical protein	G4MKQ2#PHI:123424#LHS1_(MGG_06648)#318829#Magnaporthe_oryzae#unaffected_pathogenicity	54.258	0.0	JBQTZT010000007.1.region001
g3650.t1	hypothetical protein	I1RIT1#PHI:11594#FgMFS1_(FGSG_03725)#5518#Fusarium_graminearum#reduced_virulence	57.219	0.0	JBQTZT010000007.1.region001
g3659.t1	hypothetical protein	I1S248#PHI:8914#FgVPS24_(FGSG_10832)#5518#Fusarium_graminearum#lethal	68.103	8.64e-98	JBQTZT010000007.1.region001
g3703.t1	hypothetical protein	Q4X1I5#PHI:123303#Nmo5#746128#Aspergillus_fumigatus#reduced_virulence	63.037	1.19e-149	JBQTZT010000008.1.region001
g3706.t1	hypothetical protein	J4W7P1#PHI:124316#Eng1_(BBA_04753)#176275#Beauveria_bassiana#reduced_virulence__increased_virulence_(hypervirulence)	69.124	2.96e-104	JBQTZT010000008.1.region001
g3856.t1	hypothetical protein	I1RG87#PHI:1358#GzC2H018#5518#Fusarium_graminearum#unaffected_pathogenicity	56.195	0.0	JBQTZT010000008.1.region002
g3857.t1	hypothetical protein	I1RG88#PHI:7649#FgPR-IL-2#5518#Fusarium_graminearum#unaffected_pathogenicity	57.527	7.18e-79	JBQTZT010000008.1.region002
g4001.t1	hypothetical protein	G2XD29#PHI:2731#VdSge1#27337#Verticillium_dahliae#loss_of_pathogenicity	50.784	1.63e-175	JBQTZT010000008.1.region003
g4006.t1	Short-chain dehydrogenase/reductase aba4	G4N1P8#PHI:5440#ABA4#318829#Magnaporthe_oryzae#reduced_virulence	71.654	6.34e-138	JBQTZT010000008.1.region003
g4081.t1	hypothetical protein	E9EUQ4#PHI:10530#MrMao-1_(MAA_03753)#568076#Metarhizium_robertsii#increased_virulence_(hypervirulence)	57.667	0.0	JBQTZT010000008.1.region004
g4084.t1	Superoxide dismutase [Mn], mitochondrial	Q6TDT0#PHI:420#SOD2#552467#Cryptococcus_bacillisporus#loss_of_pathogenicity	51.020	3.38e-62	JBQTZT010000008.1.region004
g4782.t1	hypothetical protein	I1S0C0#PHI:1335__PHI:3110__PHI:3808__PHI:4244#GzbZIP017__FgATF1__Atf1__FgOS-2#5518#Fusarium_graminearum#reduced_virulence__increased_virulence_(hypervirulence)	66.045	0.0	JBQTZT010000011.1.region002
g4875.t1	Autophagy protein 7	J5JFS1#PHI:9046#BbATG7_(BBA_08545)#176275#Beauveria_bassiana#reduced_virulence	98.865	0.0	JBQTZT010000012.1.region001
g4877.t1	hypothetical protein	A0A1C3YJ96#PHI:1185#(Sc_Swe1)#5518#Fusarium_graminearum#reduced_virulence	61.558	0.0	JBQTZT010000012.1.region001
g4889.t1	hypothetical protein	J4KLM1#PHI:123519#BbAMP3_(BBA_08528)#176275#Beauveria_bassiana#unaffected_pathogenicity	98.734	7.45e-54	JBQTZT010000012.1.region001
g4926.t1	hypothetical protein	I1RGC9#PHI:1359#GzC2H019#5518#Fusarium_graminearum#unaffected_pathogenicity	58.046	7.13e-58	JBQTZT010000012.1.region002
g4929.t1	hypothetical protein	J5JTS0#PHI:124236#FluG_(BBA_04942)#176275#Beauveria_bassiana#reduced_virulence	63.068	8.44e-137	JBQTZT010000012.1.region002
g5001.t1	hypothetical protein	Q9C1I7#PHI:310#MgAtr4#1047171#Zymoseptoria_tritici#reduced_virulence	61.487	0.0	JBQTZT010000012.1.region003
g5002.t1	hypothetical protein	I1RJK1#PHI:5776#Fgsg04023#5518#Fusarium_graminearum#unaffected_pathogenicity	58.961	9.41e-159	JBQTZT010000012.1.region003
g5004.t1	hypothetical protein	V6R9L8#PHI:124474#FGSG_05375#5518#Fusarium_graminearum#reduced_virulence	76.228	0.0	JBQTZT010000012.1.region003
g5006.t1	hypothetical protein	J4KNP2#PHI:124813#Sid_C_(BBA_05020)#176275#Beauveria_bassiana#reduced_virulence	96.948	0.0	JBQTZT010000012.1.region003
g5007.t1	hypothetical protein	J4W6X9#PHI:124812#Sid_A_(BBA_05021)#176275#Beauveria_bassiana#reduced_virulence	99.440	0.0	JBQTZT010000012.1.region003
g5014.t1	hypothetical protein	I1RN03#PHI:1372#GzC2H035#5518#Fusarium_graminearum#unaffected_pathogenicity	50.199	7.27e-39	JBQTZT010000012.1.region003
g5022.t1	hypothetical protein	Q86ZF8#PHI:6199#BbCypA#176275#Beauveria_bassiana#unaffected_pathogenicity	98.780	1.68e-119	JBQTZT010000012.1.region004
g5022.t2	hypothetical protein	Q86ZF8#PHI:6199#BbCypA#176275#Beauveria_bassiana#unaffected_pathogenicity	88.043	5.47e-115	JBQTZT010000012.1.region004
g5136.t1	hypothetical protein	I1RMV4#PHI:1464__PHI:8923__PHI:10389#GzCCAAT004__FgHLTF1_(FGSG_05304)__FCT2_(FGSG_05304)#5518#Fusarium_graminearum#reduced_virulence	66.845	3.19e-84	JBQTZT010000013.1.region001
g5251.t1	hypothetical protein	A0A1C3YLW9#PHI:5892#FGSG_09382#5518#Fusarium_graminearum#unaffected_pathogenicity	58.389	4.55e-165	JBQTZT010000013.1.region002
g5669.t1	Fungal specific transcription factor	Q5XTQ5#PHI:538#FRT1#40559#Botrytis_cinerea#unaffected_pathogenicity	61.974	0.0	JBQTZT010000015.1.region001
g5684.t1	3-deoxy-7-phosphoheptulonate synthase	Q8Y1E7#PHI:8885#AroG2#305#Ralstonia_solanacearum#unaffected_pathogenicity__loss_of_pathogenicity	54.310	2.12e-128	JBQTZT010000015.1.region001
g5684.t2	3-deoxy-7-phosphoheptulonate synthase, variant 2	Q8Y1E7#PHI:8885#AroG2#305#Ralstonia_solanacearum#unaffected_pathogenicity__loss_of_pathogenicity	54.310	1.18e-128	JBQTZT010000015.1.region001
g5791.t1	hypothetical protein	I1S0H5#PHI:7717#FgOXP1#5518#Fusarium_graminearum#reduced_virulence	81.140	0.0	JBQTZT010000015.1.region002
g5791.t2	hypothetical protein	I1S0H5#PHI:7717#FgOXP1#5518#Fusarium_graminearum#reduced_virulence	78.460	0.0	JBQTZT010000015.1.region002
g5792.t1	hypothetical protein	I1S0H5#PHI:7717#FgOXP1#5518#Fusarium_graminearum#reduced_virulence	82.214	0.0	JBQTZT010000015.1.region002
g5793.t1	Opsin-1	J4UHQ6#PHI:5037#OpS1#176275#Beauveria_bassiana#reduced_virulence	96.834	0.0	JBQTZT010000015.1.region002
g5802.t1	autophagy protein 5	J5JH39#PHI:124101#Atg5#176275#Beauveria_bassiana#reduced_virulence	98.141	0.0	JBQTZT010000015.1.region002
g6087.t1	Vacuolar fusion protein mon1	Q4I6S5#PHI:6898#FgMon1#5518#Fusarium_graminearum#reduced_virulence	69.324	0.0	JBQTZT010000016.1.region001
g6091.t1	hypothetical protein	A0A0E0SCZ1#PHI:1916#GzZC231#5518#Fusarium_graminearum#unaffected_pathogenicity	59.689	0.0	JBQTZT010000016.1.region001
g6091.t2	hypothetical protein	A0A0E0SCZ1#PHI:1916#GzZC231#5518#Fusarium_graminearum#unaffected_pathogenicity	61.103	0.0	JBQTZT010000016.1.region001
g6094.t1	Transcriptional regulatory protein pro1	A0A0D2XCW5#PHI:123769#Pro1_(FOXG_01740)#5507#Fusarium_oxysporum#unaffected_pathogenicity	65.966	0.0	JBQTZT010000016.1.region001
g6305.t1	hypothetical protein	G4NEK6#PHI:2029#TGL2#318829#Magnaporthe_oryzae#unaffected_pathogenicity	52.866	1.27e-97	JBQTZT010000017.1.region001
g6316.t1	hypothetical protein	A0A1C3YKW2#PHI:1963#GzZC278#5518#Fusarium_graminearum#unaffected_pathogenicity	69.669	0.0	JBQTZT010000017.1.region001
g6317.t1	hypothetical protein	I1RR00#PHI:1228#FGSG_06502#5518#Fusarium_graminearum#lethal	71.685	0.0	JBQTZT010000017.1.region001
g6323.t1	hypothetical protein	A0A384JWC5#PHI:10367#BcBGL3_(BCIN_10g05590)#40559#Botrytis_cinerea#reduced_virulence	61.557	0.0	JBQTZT010000017.1.region001
g6324.t1	Delta(14)-sterol reductase	A0A0A2KM75#PHI:124187#Erg4B_(XP_016601169.1)#27334#Penicillium_expansum#unaffected_pathogenicity	55.758	0.0	JBQTZT010000017.1.region001
g6726.t1	hypothetical protein	T0KBL8#PHI:9254#CgGCS#474922#Colletotrichum_gloeosporioides#loss_of_pathogenicity__reduced_virulence	60.649	0.0	JBQTZT010000019.1.region001
g6736.t1	hypothetical protein	A0A0J9U8I9#PHI:9744#FolVPS9_(FOXG_00470)#5507#Fusarium_oxysporum#reduced_virulence	67.123	0.0	JBQTZT010000019.1.region001
g6797.t1	hypothetical protein	I1RPA0#PHI:1375#GzC2H038#5518#Fusarium_graminearum#unaffected_pathogenicity	74.104	0.0	JBQTZT010000019.1.region002
g6799.t1	hypothetical protein	A0A0D6GJV1#PHI:11807#OhyA#1280#Staphylococcus_aureus#reduced_virulence__unaffected_pathogenicity	53.638	0.0	JBQTZT010000019.1.region002
g6803.t1	hypothetical protein	J4KMV6#PHI:9753#BbpksP#176275#Beauveria_bassiana#reduced_virulence	97.256	0.0	JBQTZT010000019.1.region002
g6806.t1	Actin-related protein 2	A7F6T5#PHI:7696#THR1#5180#Sclerotinia_sclerotiorum#unaffected_pathogenicity	66.667	1.01e-118	JBQTZT010000019.1.region002
g6807.t1	Centractin	A7F6T4#PHI:7695#SCD1#5180#Sclerotinia_sclerotiorum#unaffected_pathogenicity	67.097	4.69e-80	JBQTZT010000019.1.region002
g6908.t1	hypothetical protein	I1RKY2#PHI:1578#GzOB018#5518#Fusarium_graminearum#unaffected_pathogenicity	62.063	0.0	JBQTZT010000020.1.region001
g6909.t1	hypothetical protein	B8NFS7#PHI:123099#Fcr3_(AFLA_133560)#5059#Aspergillus_flavus#reduced_virulence	50.725	6.66e-63	JBQTZT010000020.1.region001
g6920.t1	hypothetical protein	I1RWN5#PHI:1550#GzMyb014#5518#Fusarium_graminearum#unaffected_pathogenicity	52.533	1.83e-169	JBQTZT010000020.1.region001
g6921.t1	ribosomal 40S subunit protein S4A	Q5A5Q8#PHI:6076#RPS41#5476#Candida_albicans#reduced_virulence	74.806	2.07e-150	JBQTZT010000020.1.region001
g7160.t1	hypothetical protein	I1RCJ5#PHI:1212#(Sc_Rim15)#5518#Fusarium_graminearum#reduced_virulence	69.270	0.0	JBQTZT010000022.1.region001
g7163.t1	hypothetical protein	A0A098DK45#PHI:7123#Fgvps39#5518#Fusarium_graminearum#reduced_virulence	64.379	0.0	JBQTZT010000022.1.region001
g7166.t1	hypothetical protein	J4W0D1#PHI:124815#Sid_F_(BBA_06995)#176275#Beauveria_bassiana#reduced_virulence	97.826	0.0	JBQTZT010000022.1.region001
g7167.t1	hypothetical protein	J5JLF2#PHI:124817#Sid_I_(BBA_06996)#176275#Beauveria_bassiana#reduced_virulence	98.791	0.0	JBQTZT010000022.1.region001
g7168.t1	hypothetical protein	J4UJF5#PHI:124814#Sid_D_(BBA_06997)#176275#Beauveria_bassiana#reduced_virulence	98.375	0.0	JBQTZT010000022.1.region001
g7174.t1	Glycolipid 2-alpha-mannosyltransferase 1	J5JDI1#PHI:3095#Ktr1#176275#Beauveria_bassiana#unaffected_pathogenicity	99.054	0.0	JBQTZT010000022.1.region001
g7175.t1	37S ribosomal protein S12, mitochondrial	I1RZ39#PHI:1599#GzOB039#5518#Fusarium_graminearum#unaffected_pathogenicity	75.263	2.50e-96	JBQTZT010000022.1.region001
g7176.t1	hypothetical protein	G4NFW7#PHI:8928#MoSCAD2_(MGG_08690)#318829#Magnaporthe_oryzae#loss_of_pathogenicity	77.629	0.0	JBQTZT010000022.1.region001
g7177.t1	Serine/threonine kinase	I1RZ37#PHI:1237#FGSG_09660#5518#Fusarium_graminearum#lethal	70.102	0.0	JBQTZT010000022.1.region001
g7481.t1	hypothetical protein	A0A0E0RS25#PHI:1869#GzZC184#5518#Fusarium_graminearum#unaffected_pathogenicity	66.071	7.62e-46	JBQTZT010000024.1.region001
g7482.t1	hypothetical protein	A0A0E0RS25#PHI:1869#GzZC184#5518#Fusarium_graminearum#unaffected_pathogenicity	56.122	5.28e-134	JBQTZT010000024.1.region001
g7486.t1	Chitin synthase, class 6	G2WS43#PHI:123309#Vdchs7_(VDAG_00376)#27337#Verticillium_dahliae#reduced_virulence	74.050	0.0	JBQTZT010000024.1.region001
g7588.t1	hypothetical protein	J5JC27#PHI:9426#BrlA_(BBA_07544)#176275#Beauveria_bassiana#reduced_virulence	99.459	0.0	JBQTZT010000025.1.region001
g7590.t1	hypothetical protein	N4VSY8#PHI:5111#FAM1#5465#Colletotrichum_orbiculare#loss_of_pathogenicity	64.938	8.59e-143	JBQTZT010000025.1.region001
g7683.t1	hypothetical protein	G4MTV1#PHI:9551#Moarl8#318829#Magnaporthe_oryzae#unaffected_pathogenicity	73.770	1.23e-105	JBQTZT010000026.1.region001
g7694.t1	hypothetical protein	I1RM09#PHI:2325__PHI:2502__PHI:5724#TEP1__FgTep1p__ScOrtholog_TEP1#5518#Fusarium_graminearum#reduced_virulence	57.639	0.0	JBQTZT010000026.1.region001
g7711.t1	hypothetical protein	M2TW52#PHI:4988#Ppt1#5016#Bipolaris_maydis#reduced_virulence	51.007	1.07e-109	JBQTZT010000026.1.region002
g7803.t1	hypothetical protein	I1S104#PHI:2394#FGSG_10397#5518#Fusarium_graminearum#increased_virulence_(hypervirulence)	53.974	1.01e-114	JBQTZT010000026.1.region003
g7803.t2	hypothetical protein	I1S104#PHI:2394#FGSG_10397#5518#Fusarium_graminearum#increased_virulence_(hypervirulence)	59.276	2.86e-96	JBQTZT010000026.1.region003
g7806.t1	BZIP-type transcription factor mbz1	E9EPV1#PHI:4554#MBZ1#568076#Metarhizium_robertsii#reduced_virulence	62.676	0.0	JBQTZT010000026.1.region003
g8123.t1	hypothetical protein	A4ZGP3#PHI:1161#MgMfs1#1047171#Zymoseptoria_tritici#chemistry_target:_sensitivity_to_chemical__unaffected_pathogenicity	54.811	0.0	JBQTZT010000029.1.region001
g8133.t1	hypothetical protein	G4MTZ0#PHI:2114#Calnexin#318829#Magnaporthe_oryzae#loss_of_pathogenicity	75.849	0.0	JBQTZT010000029.1.region001
g8353.t1	bifunctional chorismate synthase/riboflavin reductase [NAD(P)H] aro2	Q4WJ77#PHI:7654#AroB#746128#Aspergillus_fumigatus#reduced_virulence	65.140	9.96e-180	JBQTZT010000032.1.region001
g8570.t1	hypothetical protein	J9VSX1#PHI:7186#ADE13#5207#Cryptococcus_neoformans#reduced_virulence	56.757	0.0	JBQTZT010000034.1.region001
g8735.t1	Trichodiene synthase	Q00909#PHI:3518__PHI:4243__PHI:6797__PHI:8390__PHI:124773#TRI5__Tri5#5518#Fusarium_graminearum#unaffected_pathogenicity__reduced_virulence	74.114	0.0	JBQTZT010000038.1.region001
g8860.t1	hypothetical protein	E9RBG1#PHI:4230__PHI:8901#AbcB__AbcG1#746128#Aspergillus_fumigatus#reduced_virulence__unaffected_pathogenicity	61.523	0.0	JBQTZT010000040.1.region001
g8868.t1	hypothetical protein	A0A8E5MLA3#PHI:124531#STP29_(XP_043001720)#1159556#Villosiclava_virens#reduced_virulence	67.123	0.0	JBQTZT010000040.1.region001
g9069.t1	hypothetical protein	I1RU06#PHI:6124__PHI:5750#FGSG_07678__ScOrtholog_GIC1#5518#Fusarium_graminearum#reduced_virulence	62.602	5.78e-176	JBQTZT010000044.1.region001
g9075.t1	hypothetical protein	G4ND25#PHI:2488#Man1#318829#Magnaporthe_oryzae#unaffected_pathogenicity	51.710	6.21e-171	JBQTZT010000044.1.region001
g9199.t1	hypothetical protein	I1S077#PHI:1210#FGSG_10095#5518#Fusarium_graminearum#reduced_virulence	60.681	0.0	JBQTZT010000047.1.region001
g9390.t1	hypothetical protein	E9EN82#PHI:10684#MrHex1_(MAA_00782)#568076#Metarhizium_robertsii#reduced_virulence	67.885	1.25e-167	JBQTZT010000057.1.region001
g951.t1	hypothetical protein	A0A2U9ACM3#PHI:123921#Pks14#176275#Beauveria_bassiana#increased_virulence_(hypervirulence)	97.285	0.0	JBQTZT010000002.1.region001
g956.t1	stress-responsive transcriptional activator msn2	I1RRX1#PHI:1382#GzC2H045#5518#Fusarium_graminearum#reduced_virulence	52.661	3.68e-158	JBQTZT010000002.1.region001
g987.t1	succinate dehydrogenase flavoprotein subunit	F9WWR1#PHI:4966#Sdi1#1047171#Zymoseptoria_tritici#unaffected_pathogenicity	82.171	0.0	JBQTZT010000002.1.region002
g995.t1	hypothetical protein	A0A1W5T7B8#PHI:7243__PHI:123922#Pks15#176275#Beauveria_bassiana#reduced_virulence__increased_virulence_(hypervirulence)	93.792	0.0	JBQTZT010000002.1.region002
