# Supplementary material for: Genome-wide exploration of biosynthetic gene clusters and their association with virulence in the entomopathogenic fungus Beauveria
Source: Funct Integr Genomics. 2026 Jun 30;26(1):170. doi: 10.1007/s10142-026-01958-1 (PMC13314832; doi:10.1007/s10142-026-01958-1)
Supplement: Supplementary file 7 — Supplementary Material 7 (CSV 196 KB) [file 10142_2026_1958_MOESM7_ESM.csv]

Gene Code	Predicted Annotation	PHI-base Hit (Subject ID)	Percent Identity	E-value
g1001.t1	hypothetical protein	R0K2C5#PHI:123376#SRE1_(SETTUDRAFT_163271)#93612#Exserohilum_turcicum#effector_(plant_avirulence_determinant)	59.259	5.38e-49
g1009.t1	hypothetical protein	J4KR13#PHI:5055#VosA#176275#Beauveria_bassiana#reduced_virulence	97.436	0.0
g1009.t2	hypothetical protein	J4KR13#PHI:5055#VosA#176275#Beauveria_bassiana#reduced_virulence	98.901	0.0
g101.t1	hypothetical protein	G4MQB0#PHI:3066#MoRga6#318829#Magnaporthe_oryzae#unaffected_pathogenicity	52.637	0.0
g1014.t1	E3 ubiquitin-protein ligase bre1	G4NE79#PHI:6928#MoBRE1#318829#Magnaporthe_oryzae#reduced_virulence	51.412	0.0
g1015.t1	hypothetical protein	I1RRN6#PHI:1547#GzMyb011#5518#Fusarium_graminearum#unaffected_pathogenicity	68.235	1.40e-27
g1015.t2	hypothetical protein	I1RRN6#PHI:1547#GzMyb011#5518#Fusarium_graminearum#unaffected_pathogenicity	59.080	2.22e-127
g1016.t1	hypothetical protein	J5K7R4#PHI:10407#RAD23_(BBA_01030)#176275#Beauveria_bassiana#reduced_virulence	98.992	0.0
g1020.t1	hypothetical protein	J4WK53#PHI:8672#Phr2_(EJP70165)#176275#Beauveria_bassiana#unaffected_pathogenicity	99.037	0.0
g1049.t1	aminophospholipid translocase	I1RRL4#PHI:10692#FgDnfB_(FGSG_06743)#5518#Fusarium_graminearum#unaffected_pathogenicity__reduced_virulence	80.395	0.0
g105.t1	hypothetical protein	Q4WJR9#PHI:6554#SB#746128#Aspergillus_fumigatus#unaffected_pathogenicity	56.954	0.0
g1054.t1	hypothetical protein	Q4WPM7#PHI:6146#HorA#746128#Aspergillus_fumigatus#reduced_virulence	55.749	9.01e-118
g106.t1	hypothetical protein	H1VQ06#PHI:8878#ChBUB2_(XP_018164413)#80884#Colletotrichum_higginsianum#reduced_virulence	60.494	0.0
g1063.t1	hypothetical protein	G4N7K8#PHI:9032#Mocrn1_(MGG_06389)#318829#Magnaporthe_oryzae#reduced_virulence__unaffected_pathogenicity	71.176	0.0
g1065.t1	Transcription factor mst12	E9F0Y0#PHI:10269#Mrst12_(MAA_05929)#568076#Metarhizium_robertsii#reduced_virulence	80.229	0.0
g1065.t2	Transcription factor mst12, variant 2	E9F0Y0#PHI:10269#Mrst12_(MAA_05929)#568076#Metarhizium_robertsii#reduced_virulence	80.406	0.0
g107.t1	hypothetical protein	I1RBX1#PHI:5779#Fgsg01064#5518#Fusarium_graminearum#unaffected_pathogenicity	73.228	0.0
g1082.t1	Protein kinase C signaling pathway involved MAPKK protein	A0A068BFA5#PHI:4468#MkkA#35717#Epichloe_festucae#increased_virulence_(hypervirulence)	85.206	0.0
g1082.t2	Protein kinase C signaling pathway involved MAPKK protein, variant 2	A0A068BFA5#PHI:4468#MkkA#35717#Epichloe_festucae#increased_virulence_(hypervirulence)	86.486	0.0
g1084.t1	Peptidyl-prolyl cis-trans isomerase pin4	B8NRT5#PHI:9218#Ppci1_(AFLA_050760)#5059#Aspergillus_flavus#increased_virulence_(hypervirulence)	72.165	1.78e-45
g109.t1	peptidylprolyl isomerase fpr4	J4KR90#PHI:123528#Fpr3_(EJP70539)#176275#Beauveria_bassiana#reduced_virulence	99.352	0.0
g1090.t1	hypothetical protein	Q9UW03#PHI:202__PHI:1160__PHI:2309__PHI:124248#BcatrB__AtrB#40559#Botrytis_cinerea#unaffected_pathogenicity__reduced_virulence__chemistry_target:_sensitivity_to_chemical	66.906	0.0
g1096.t1	hypothetical protein	I1S8D3#PHI:9517#FgEch1_(FGSG_13111)#5518#Fusarium_graminearum#reduced_virulence	89.655	0.0
g111.t1	hypothetical protein	I1RRU2#PHI:1248#FGSG_06832#5518#Fusarium_graminearum#unaffected_pathogenicity	70.276	0.0
g1112.t1	hypothetical protein	G4N704#PHI:7992#PoMuk1_(MGG_06476)__PoMuk1#318829#Magnaporthe_oryzae#unaffected_pathogenicity__loss_of_pathogenicity	54.023	0.0
g1114.t1	isocitrate lyase 1	P0CT06#PHI:305#ICL1#318829#Magnaporthe_oryzae#reduced_virulence	81.536	0.0
g1115.t1	alpha,alpha-trehalase nth1, variant 2	A0A0E0RVC1#PHI:124739#Nth_(FGSG_09895)#5518#Fusarium_graminearum#reduced_virulence	78.320	0.0
g1115.t2	alpha,alpha-trehalase nth1	A0A0E0RVC1#PHI:124739#Nth_(FGSG_09895)#5518#Fusarium_graminearum#reduced_virulence	76.393	0.0
g1121.t1	hypothetical protein	I1RZP2#PHI:1667#GzCCHC007#5518#Fusarium_graminearum#unaffected_pathogenicity	70.894	0.0
g1122.t1	Golgi to ER traffic-related protein	I1RZP1#PHI:124954#GET3_(_FGSG_09891)#5518#Fusarium_graminearum#reduced_virulence	91.789	0.0
g1132.t1	hypothetical protein	G4MXL4#PHI:123969#ERV46_(MGG_01245)#318829#Magnaporthe_oryzae#unaffected_pathogenicity	72.665	0.0
g1143.t1	hypothetical protein	I1RA39#PHI:1205#(Sc_CDC15)#5518#Fusarium_graminearum#reduced_virulence	63.678	0.0
g1144.t1	hypothetical protein	E3QXS6#PHI:9110#Cgtrpf2#31870#Colletotrichum_graminicola#unaffected_pathogenicity	51.229	3.95e-178
g1146.t1	hypothetical protein	I1RA31#PHI:1461#GzCCAAT001#5518#Fusarium_graminearum#unaffected_pathogenicity	65.587	1.59e-84
g1152.t1	hypothetical protein	W7MUV5#PHI:5391#FvSO#117187#Fusarium_verticillioides#loss_of_pathogenicity	76.128	0.0
g1159.t1	hypothetical protein	I1RSI4#PHI:1587#GzOB027#5518#Fusarium_graminearum#unaffected_pathogenicity	79.902	0.0
g1160.t1	hypothetical protein	A0A2N6NM15#PHI:123199#BbPex1#176275#Beauveria_bassiana#reduced_virulence	99.098	0.0
g1175.t1	hypothetical protein	I1RSE4#PHI:1096#FGSG_07062#5518#Fusarium_graminearum#unaffected_pathogenicity	69.734	0.0
g1193.t1	hypothetical protein	J4KR49#PHI:123061#FlbC_(EJP70334)#176275#Beauveria_bassiana#reduced_virulence	98.930	0.0
g1193.t2	hypothetical protein	J4KR49#PHI:123061#FlbC_(EJP70334)#176275#Beauveria_bassiana#reduced_virulence	98.925	0.0
g1204.t1	hypothetical protein	I1RSJ5#PHI:1489#GzHMG021#5518#Fusarium_graminearum#unaffected_pathogenicity	50.219	2.25e-121
g1208.t1	histidine kinase osmosensor, variant 2	E9F082#PHI:2323#Mhk1#568076#Metarhizium_robertsii#reduced_virulence	79.180	7.17e-177
g1208.t2	histidine kinase osmosensor	E9F082#PHI:2323#Mhk1#568076#Metarhizium_robertsii#reduced_virulence	89.355	0.0
g1209.t1	hypothetical protein	E9F082#PHI:2323#Mhk1#568076#Metarhizium_robertsii#reduced_virulence	74.315	4.06e-133
g121.t1	hypothetical protein	D9J222#PHI:2453#Snt2#5507#Fusarium_oxysporum#reduced_virulence	58.516	0.0
g1216.t1	hypothetical protein	A0A0E0SBS3#PHI:1078#Mes1#5518#Fusarium_graminearum#reduced_virulence	74.785	0.0
g1220.t1	hypothetical protein	I1RRG4#PHI:1380#GzC2H043#5518#Fusarium_graminearum#unaffected_pathogenicity	55.367	0.0
g1224.t1	hypothetical protein	I1RKG4#PHI:10930#FgBud6_(FGSG_04366)#5518#Fusarium_graminearum#reduced_virulence	66.453	0.0
g1226.t1	hypothetical protein	A0A8E5HWN2#PHI:124529#STP23_(XP_043000657)#1159556#Villosiclava_virens#reduced_virulence	61.567	0.0
g1235.t1	hypothetical protein	G1X8J9#PHI:123495#AoRvs167_(AOL_s00075g198)#2813651#Orbilia_oligospora#loss_of_pathogenicity	63.003	4.55e-160
g1240.t1	glutamate--ammonia ligase	G4NG12#PHI:11584#MoGLN2_(MGG_14279)#318829#Magnaporthe_oryzae#loss_of_pathogenicity	73.803	0.0
g1241.t1	hypothetical protein	G4N1A3#PHI:2167#EXP5#318829#Magnaporthe_oryzae#reduced_virulence	57.077	0.0
g125.t1	hypothetical protein	I1RC07#PHI:1348__PHI:9602#GzC2H008__Ars2_(FGSG_01106)#5518#Fusarium_graminearum#reduced_virulence	78.561	0.0
g1261.t1	hypothetical protein	A6SDT7#PHI:124089#Mca1#40559#Botrytis_cinerea#unaffected_pathogenicity__reduced_virulence	75.946	0.0
g1261.t2	hypothetical protein	G4N7P4#PHI:11241#MoMca2_(MGG_13530)#318829#Magnaporthe_oryzae#reduced_virulence	82.812	0.0
g1270.t1	Vacuolar protein sorting-associated protein 74	A0A1C3YK53#PHI:11048#FgVPS74_(FGSG_06346)#5518#Fusarium_graminearum#reduced_virulence	87.324	0.0
g1274.t1	hypothetical protein	G4NE07#PHI:9552#Mogga1#318829#Magnaporthe_oryzae#reduced_virulence	66.466	0.0
g1282.t1	hypothetical protein	I1RQL1#PHI:1451#GzGH#5518#Fusarium_graminearum#unaffected_pathogenicity	62.814	0.0
g1287.t1	hypothetical protein	I1RQL4#PHI:1165__PHI:1642__PHI:3109#RRG2__GzWing014__FgSKN7#5518#Fusarium_graminearum#unaffected_pathogenicity__reduced_virulence	59.833	0.0
g1288.t1	hypothetical protein	Q4WXC5#PHI:2531#PRI1#746128#Aspergillus_fumigatus#lethal	56.238	0.0
g130.t1	hypothetical protein	S0DJE0#PHI:123323#FfCOX17_(FFUJ_01072)#5127#Fusarium_fujikuroi#unaffected_pathogenicity	64.474	3.54e-30
g1303.t1	hypothetical protein	I1RQG9#PHI:1378#GzC2H041#5518#Fusarium_graminearum#unaffected_pathogenicity	51.489	0.0
g1306.t1	hypothetical protein	P0CT07#PHI:11816#MoOeIF3K#318829#Magnaporthe_oryzae#reduced_virulence	70.563	7.37e-120
g1316.t1	hypothetical protein	E9EX34#PHI:5434#Mero-Bck1#568076#Metarhizium_robertsii#reduced_virulence	58.928	0.0
g1318.t1	hypothetical protein	I3VPY1#PHI:9407#FIG1_(FGSG_06302)#5518#Fusarium_graminearum#reduced_virulence	81.298	3.76e-141
g1332.t1	hypothetical protein	I1RQE9#PHI:1317#GzBrom002#5518#Fusarium_graminearum#reduced_virulence	73.141	0.0
g1333.t1	hypothetical protein	G2WQF3#PHI:123512#VdP4-4_(VDAG_00595)#27337#Verticillium_dahliae#reduced_virulence	64.088	8.43e-84
g1354.t1	glycosylphosphatidylinositol anchor biosynthesis	E3QJK7#PHI:6827#GPI8#31870#Colletotrichum_graminicola#loss_of_pathogenicity	77.320	0.0
g1357.t1	bifunctional hydroxyacyl-CoA dehydrogenase/enoyl-CoA hydratase fox2	G4MZY1#PHI:2034#MFP1#318829#Magnaporthe_oryzae#reduced_virulence	73.333	0.0
g1358.t1	hypothetical protein	E9EYM0#PHI:10947#GLYK_(MAA_05119)#92637#Metarhizium_acridum#increased_virulence_(hypervirulence)	63.211	6.43e-140
g1365.t1	phosphatidylcholine and lysophosphatidylcholine phospholipase	I1RMU7#PHI:123986#Fg05297#5518#Fusarium_graminearum#unaffected_pathogenicity	68.356	0.0
g1374.t2	mRNA-binding ribosome synthesis protein nop7, variant 2	Q59X38#PHI:2823#PES1#5476#Candida_albicans#reduced_virulence	72.857	4.90e-31
g1390.t1	Type 2 glycosyltransferase	I1RB03#PHI:7559#FgGT2#5518#Fusarium_graminearum#loss_of_pathogenicity	77.218	0.0
g1394.t1	hypothetical protein	I1S4P4#PHI:1217#FGSG_00792#5518#Fusarium_graminearum#reduced_virulence	56.943	0.0
g1394.t2	hypothetical protein	I1S4P4#PHI:1217#FGSG_00792#5518#Fusarium_graminearum#reduced_virulence	57.143	0.0
g1398.t2	hypothetical protein	G4NFU3#PHI:2103#MGG_08710.5#318829#Magnaporthe_oryzae#unaffected_pathogenicity	53.561	0.0
g1402.t1	hypothetical protein	I1RB11#PHI:1443__PHI:10551#GzGATA001__FgWC2_(FGSG_00710)#5518__282267#Fusarium_graminearum__Fusarium_asiaticum#unaffected_pathogenicity	64.612	0.0
g1411.t1	protein transporter tim10	Q4IPZ1#PHI:1564#GzOB004#5518#Fusarium_graminearum#unaffected_pathogenicity	94.872	8.44e-53
g1412.t1	hypothetical protein	I1RB16#PHI:1967__PHI:9358#GzZC282__Fgleu3_(FGSG_00719)#5518#Fusarium_graminearum#reduced_virulence	73.698	0.0
g1426.t1	Histone chaperone asf1	Q4IR08#PHI:1608#GzP53L001#5518#Fusarium_graminearum#unaffected_pathogenicity	75.618	2.65e-127
g1427.t1	hypothetical protein	A0A8E5HTX7#PHI:124671#Gap1_(Uv8b_05407)#1159556#Ustilaginoidea_virens#loss_of_pathogenicity	91.223	0.0
g1435.t1	hypothetical protein	J4UU56#PHI:7564#BbmtrA#176275#Beauveria_bassiana#reduced_virulence	99.023	0.0
g1435.t2	hypothetical protein	J4UU56#PHI:7564#BbmtrA#176275#Beauveria_bassiana#reduced_virulence	98.990	0.0
g1439.t1	hypothetical protein	A0A0J9U9A1#PHI:11587#Fotip4_(FOXG_00980)#5507#Fusarium_oxysporum#reduced_virulence	69.472	0.0
g1439.t2	hypothetical protein	A0A0J9U9A1#PHI:11587#Fotip4_(FOXG_00980)#5507#Fusarium_oxysporum#reduced_virulence	69.472	0.0
g1443.t1	hypothetical protein	W7LM43#PHI:124775#Pex13_(FVEG_00529)#117187#Fusarium_verticillioides#reduced_virulence	67.371	2.63e-174
g1446.t1	hypothetical protein	G4YQK3#PHI:6261#PsAAT3#67593#Phytophthora_sojae#reduced_virulence	50.372	1.20e-153
g1461.t1	hypothetical protein	A0A384K6F2#PHI:10434#BcactA_(Bcin16g02020)#40559#Botrytis_cinerea#reduced_virulence	91.467	0.0
g1462.t1	hypothetical protein	G2XG41#PHI:123511#VdNeo1_(VDAG_09020)#27337#Verticillium_dahliae#reduced_virulence	52.322	1.98e-106
g1464.t1	hypothetical protein	G4MVC4#PHI:5082#MoAcat1#318829#Magnaporthe_oryzae#reduced_virulence	79.714	0.0
g1465.t1	Ubiquitin-conjugating enzyme E2 2	G4MVC5#PHI:6927#MoRAD6#318829#Magnaporthe_oryzae#reduced_virulence	95.556	2.55e-97
g1468.t1	hypothetical protein	E2GL14#PHI:2334#BcNma#40559#Botrytis_cinerea#reduced_virulence	70.430	0.0
g1469.t1	hypothetical protein	I1RMA7#PHI:9096#Fgdid2_(FGSG_05094)#5518#Fusarium_graminearum#loss_of_pathogenicity	71.617	3.51e-136
g1470.t1	AP-2 complex subunit sigma	A0A0D2XX76#PHI:123665#Nap-2sigma_(FOXG_08592)#5507#Fusarium_oxysporum#reduced_virulence	95.105	5.09e-100
g1472.t1	hypothetical protein	I1RMA5#PHI:4041#Spt3#5518#Fusarium_graminearum#reduced_virulence	74.105	1.84e-168
g1472.t2	hypothetical protein	I1RMA5#PHI:4041#Spt3#5518#Fusarium_graminearum#reduced_virulence	82.958	4.55e-168
g1474.t1	hypothetical protein	I1S0H5#PHI:7717#FgOXP1#5518#Fusarium_graminearum#reduced_virulence	57.489	0.0
g1478.t1	Kinesin heavy chain	P87199#PHI:465#KIN2#5270#Ustilago_maydis#reduced_virulence	53.604	0.0
g1482.t1	hypothetical protein	I1RMB3#PHI:124160#Mob3#5518#Fusarium_graminearum#reduced_virulence	71.989	0.0
g1488.t1	hypothetical protein	W7M0U9#PHI:123522#FvPex7_(FVEG_06097)#117187#Fusarium_verticillioides#reduced_virulence	85.387	0.0
g1489.t1	hypothetical protein	A0A0E0SQV5#PHI:1678#GzGRF#5518#Fusarium_graminearum#unaffected_pathogenicity	67.640	0.0
g1499.t1	hypothetical protein	I1RMD1#PHI:1958#GzZC273#5518#Fusarium_graminearum#unaffected_pathogenicity	65.803	0.0
g150.t1	hypothetical protein	A0A1C3YM10#PHI:1693#GzZC008#5518#Fusarium_graminearum#unaffected_pathogenicity	52.951	0.0
g151.t1	hypothetical protein	I1RD19#PHI:1251#FGSG_01506#5518#Fusarium_graminearum#unaffected_pathogenicity	78.148	0.0
g1512.t1	hypothetical protein	G2XIG8#PHI:7173#HiC-15#27337#Verticillium_dahliae#reduced_virulence	73.524	0.0
g1513.t1	hypothetical protein	E9EHY0#PHI:11155#Macwh43_(MAC_09478)#92637#Metarhizium_acridum#reduced_virulence	82.218	0.0
g1515.t1	DNA polymerase epsilon catalytic subunit	Q4WXH8#PHI:9540#CysB#746128#Aspergillus_fumigatus#unaffected_pathogenicity	67.147	0.0
g1522.t1	hypothetical protein	W7LUZ7#PHI:124662#Med9_(FVEG_04688)#117187#Fusarium_verticillioides#reduced_virulence	64.394	2.04e-48
g1529.t1	Trehalose-6-P synthase/phosphatase complex synthase subunit	J4UUB6#PHI:6972#TpsA#176275#Beauveria_bassiana#reduced_virulence	100.000	0.0
g154.t1	hypothetical protein	W7MHG4#PHI:2462#RGSB#117187#Fusarium_verticillioides#unaffected_pathogenicity	80.165	0.0
g1542.t1	hypothetical protein	I1RPU1#PHI:1297#GzAT001#5518#Fusarium_graminearum#reduced_virulence	64.076	0.0
g1546.t1	hypothetical protein	G4N711#PHI:11582#Mopsr1_(MGG_03646)#318829#Magnaporthe_oryzae#reduced_virulence	56.098	3.00e-156
g1547.t1	Arf guanine nucleotide exchange factor sbh1	G4N713#PHI:10874__PHI:10925#MoSec61beta_(MGG_03644)__MoSEC61beta_(MGG_03644)#318829#Magnaporthe_oryzae#reduced_virulence	91.176	6.28e-34
g156.t1	hypothetical protein	Q8J286#PHI:244#CLAP1#290576#Colletotrichum_lindemuthianum#loss_of_pathogenicity	69.103	0.0
g157.t1	Sterol 14-alpha demethylase	B9UZF2#PHI:124416#CYP51B(FGSG_01000)#5518#Fusarium_graminearum#reduced_virulence	80.190	0.0
g1572.t1	hypothetical protein	A7EN30#PHI:12071#SsEmp24#5180#Sclerotinia_sclerotiorum#reduced_virulence	70.149	6.27e-107
g1573.t1	hypothetical protein	Q5AND9#PHI:7009#Arf2#5476#Candida_albicans#reduced_virulence	87.845	3.37e-120
g1574.t1	chaperone ATPase hsp78	V5VGK1#PHI:11207#ClpB#470#Acinetobacter_baumannii#reduced_virulence	53.933	0.0
g1574.t2	chaperone ATPase hsp78	C6DC70#PHI:10595#ClpB#554#Pectobacterium_carotovorum#unaffected_pathogenicity	66.154	1.12e-85
g1575.t1	Unknown	V5VGK1#PHI:11207#ClpB#470#Acinetobacter_baumannii#reduced_virulence	55.400	0.0
g1592.t1	Minor allergen Alt a 7	J5JYY9#PHI:4917#BbbqrA#176275#Beauveria_bassiana#reduced_virulence__increased_virulence_(hypervirulence)__unaffected_pathogenicity	98.507	1.97e-145
g1599.t1	COPII-coated vesicle protein	A0A2H3GEQ4#PHI:123219#FgErv14_(FGSG_01398)#5518#Fusarium_graminearum#reduced_virulence	94.245	1.30e-95
g16.t1	hypothetical protein	Q4WP41#PHI:123302#Nmo2#746128#Aspergillus_fumigatus#reduced_virulence	54.467	1.39e-115
g1617.t1	hypothetical protein	S0DPW6#PHI:124350#SdhD#5127#Fusarium_fujikuroi#increased_virulence_(hypervirulence)	68.681	2.87e-90
g1624.t1	hypothetical protein	I1RB45#PHI:1301#GzbHLH002#5518#Fusarium_graminearum#unaffected_pathogenicity	70.476	3.40e-47
g1634.t1	hypothetical protein	G2X8V1#PHI:124702#Sti1_(VDAG_06242)#27337#Verticillium_dahliae#reduced_virulence	72.666	0.0
g1645.t1	phosphatidylinositol transfer protein csr1	W7LLK3#PHI:7143#FvCYP1#117187#Fusarium_verticillioides#reduced_virulence	85.083	7.03e-116
g1646.t1	hypothetical protein	I1RB71#PHI:1630#GzWing002#5518#Fusarium_graminearum#unaffected_pathogenicity	80.902	0.0
g1647.t1	histone deacetylase	A0A384JGZ2#PHI:10665#RPD3_(Bcin05g02590)#40559#Botrytis_cinerea#reduced_virulence	62.285	0.0
g1650.t1	MAPK-activated protein kinase Srk1	I1RB79#PHI:1249#FGSG_00786#5518#Fusarium_graminearum#unaffected_pathogenicity	73.422	0.0
g1658.t1	hypothetical protein	E9EYX4#PHI:10268#Mras7_(MAA_05223)#568076#Metarhizium_robertsii#reduced_virulence	75.369	5.24e-108
g1660.t1	hypothetical protein	I1RB84#PHI:1263#FGSG_00792#5518#Fusarium_graminearum#unaffected_pathogenicity	61.111	0.0
g1660.t2	hypothetical protein	I1RB84#PHI:1263#FGSG_00792#5518#Fusarium_graminearum#unaffected_pathogenicity	61.379	3.29e-56
g1665.t1	hypothetical protein	J4KQS2#PHI:8671#Phr1_(EJP69699)#176275#Beauveria_bassiana#unaffected_pathogenicity	98.467	0.0
g1670.t1	hypothetical protein	I1RB90#PHI:1983#GzZC298#5518#Fusarium_graminearum#lethal	51.337	0.0
g1671.t1	GDP-mannose transporter into the lumen of the Golgi	I1RFV7#PHI:124646#GmtA_(FGSG_02598)#5518#Fusarium_graminearum#unaffected_pathogenicity__loss_of_pathogenicity	65.140	0.0
g1678.t1	hypothetical protein	G4MWK9#PHI:8929#MoSCAD3_(MGG_01180)#318829#Magnaporthe_oryzae#reduced_virulence	59.615	4.59e-110
g1685.t1	Mitochondrial fission protein	A4RJV3#PHI:6135__PHI:6636#PEF1__MoMdv1#318829#Magnaporthe_oryzae#reduced_virulence	66.867	0.0
g1688.t1	hypothetical protein	I1RYX6#PHI:9357__PHI:123615#Fgleu1_(FGSG_09589)__LEU1_(FGS_09589)#5518#Fusarium_graminearum#loss_of_pathogenicity	81.013	0.0
g1694.t1	hypothetical protein	Q4X146#PHI:2515#ALG7#746128#Aspergillus_fumigatus#lethal	65.659	0.0
g1709.t1	hypothetical protein	G4MV96#PHI:3823#MET13#318829#Magnaporthe_oryzae#loss_of_pathogenicity	71.947	0.0
g1710.t1	hypothetical protein	G4MV96#PHI:3823#MET13#318829#Magnaporthe_oryzae#loss_of_pathogenicity	62.403	3.13e-116
g1718.t1	hypothetical protein	J5K6Q5#PHI:123064#FlbE_(EJP69751)#176275#Beauveria_bassiana#unaffected_pathogenicity	97.667	0.0
g1721.t1	hypothetical protein	K3W372#PHI:12041#FpHtf3_(FPSE_00937)#101028#Fusarium_pseudograminearum#reduced_virulence	61.226	0.0
g1723.t1	hypothetical protein	H1V216#PHI:125075#CclA_(CH63R_04661)#80884#Colletotrichum_higginsianum#reduced_virulence	60.000	0.0
g1737.t1	Multifunctional pyrimidine synthesis protein CAD	G4MVB1#PHI:11593#MoCpa1_(MGG_01743)#318829#Magnaporthe_oryzae#reduced_virulence	80.930	0.0
g174.t1	hypothetical protein	I1RBK8#PHI:1619#GzJUM001#5518#Fusarium_graminearum#unaffected_pathogenicity	75.362	7.87e-118
g1745.t1	hypothetical protein	A0A384JRK6#PHI:10433#BcEG_(Bcin09g00200)#40559#Botrytis_cinerea#unaffected_pathogenicity__reduced_virulence	50.161	2.70e-101
g175.t1	hypothetical protein	I1RBK8#PHI:1619#GzJUM001#5518#Fusarium_graminearum#unaffected_pathogenicity	62.162	4.33e-153
g1751.t1	GTPase Ypt5	G4MWX1#PHI:7134#MoRab5B#318829#Magnaporthe_oryzae#reduced_virulence	90.498	2.55e-148
g1759.t1	hypothetical protein	A0A1C3YHX8#PHI:1563#GzOB003#5518#Fusarium_graminearum#unaffected_pathogenicity	93.125	7.63e-111
g176.t1	hypothetical protein	I1RBK6#PHI:10928#FgSpa2_(FGSG_00932)#5518#Fusarium_graminearum#reduced_virulence	54.124	0.0
g176.t2	hypothetical protein	I1RBK6#PHI:10928#FgSpa2_(FGSG_00932)#5518#Fusarium_graminearum#reduced_virulence	56.371	0.0
g1763.t1	hypothetical protein	G4MSA2#PHI:123548#MoAde8_(MGG_13813)#318829#Magnaporthe_oryzae#reduced_virulence	58.559	6.57e-86
g1765.t1	hypothetical protein	I1RAY2#PHI:1218__PHI:9822#FGSG_00677__Fg00677#5518#Fusarium_graminearum#lethal__reduced_virulence	91.988	0.0
g1767.t1	hypothetical protein	A0A8E5HNC0#PHI:123979#ATG6_(UV8b_02704)#1159556#Ustilaginoidea_virens#reduced_virulence	64.118	0.0
g177.t1	RNA polymerase II subunit A C-terminal domain phosphatase	Q4IPC8#PHI:1531__PHI:5700#GzSsu72__ScOrtholog_SSU72#5518#Fusarium_graminearum#unaffected_pathogenicity__lethal	83.794	8.54e-165
g1772.t1	hypothetical protein	A0A0J9V733#PHI:123663#Nap-2beta_(FOXG_08330)#5507#Fusarium_oxysporum#reduced_virulence	84.722	0.0
g1772.t2	hypothetical protein	A0A0J9V733#PHI:123663#Nap-2beta_(FOXG_08330)#5507#Fusarium_oxysporum#reduced_virulence	84.722	0.0
g1783.t1	hypothetical protein	Q0UA24#PHI:2256#Xdh1#13684#Parastagonospora_nodorum#unaffected_pathogenicity	58.824	2.49e-157
g1783.t2	hypothetical protein	Q0UA24#PHI:2256#Xdh1#13684#Parastagonospora_nodorum#unaffected_pathogenicity	58.824	2.16e-157
g1791.t1	hypothetical protein	Q70ZY8#PHI:2524#NudC#746128#Aspergillus_fumigatus#lethal	62.570	1.85e-78
g1791.t2	hypothetical protein	Q70ZY8#PHI:2524#NudC#746128#Aspergillus_fumigatus#lethal	62.570	1.66e-78
g1793.t1	hypothetical protein	G4N6R6#PHI:7113#MoERR2#318829#Magnaporthe_oryzae#unaffected_pathogenicity	64.686	1.88e-140
g1799.t1	Subtilisin-like proteinase Spm1	I1R9N9#PHI:5881#PRB1#5518#Fusarium_graminearum#reduced_virulence	70.646	0.0
g1805.t1	hypothetical protein	I1R9N5#PHI:3910#FgSAT#5518#Fusarium_graminearum#unaffected_pathogenicity	74.590	0.0
g1813.t1	ZEB2-regulated ABC transporter 1	F0XP73#PHI:2693#GcABC-G1#226899#Leptographium_clavigerum#reduced_virulence	68.386	0.0
g1817.t1	hypothetical protein	J4WFQ6#PHI:123521#BbAMP1_(BBA_01785)#176275#Beauveria_bassiana#reduced_virulence__increased_virulence_(hypervirulence)	96.257	2.79e-130
g1819.t1	hypothetical protein	I1RSG9#PHI:1466#GzCCAAT006#5518#Fusarium_graminearum#unaffected_pathogenicity	68.932	1.65e-95
g1831.t1	hypothetical protein	I1RZQ6#PHI:7267#PKR#5518#Fusarium_graminearum#reduced_virulence	76.750	0.0
g1831.t2	hypothetical protein	I1RZQ6#PHI:7267#PKR#5518#Fusarium_graminearum#reduced_virulence	73.445	0.0
g1849.t1	hypothetical protein	I1S0N5#PHI:1552#GzMyb016#5518#Fusarium_graminearum#unaffected_pathogenicity	85.471	0.0
g1860.t1	multiprotein-bridging factor 1	J4WFU2#PHI:4107#BbMBF1#176275#Beauveria_bassiana#reduced_virulence	100.000	8.75e-111
g1879.t1	hypothetical protein	I1RKK5#PHI:1289#FGSG_04416#5518#Fusarium_graminearum#unaffected_pathogenicity	86.788	0.0
g1882.t1	hypothetical protein	F8U971#PHI:6157#Bcdh#40559#Botrytis_cinerea#unaffected_pathogenicity	65.770	0.0
g1884.t1	hypothetical protein	Q4WZG4#PHI:2551#NOC3#746128#Aspergillus_fumigatus#lethal	50.358	0.0
g1894.t1	hypothetical protein	G4N7S9#PHI:124965#MGG_06372#318829#Magnaporthe_oryzae#unaffected_pathogenicity	74.811	0.0
g19.t1	hypothetical protein	I1RJB8#PHI:1879#GzZC194#5518#Fusarium_graminearum#unaffected_pathogenicity	53.154	0.0
g1901.t1	Rho GTPase	I1RN81#PHI:3832#Fgcdc42#5518#Fusarium_graminearum#reduced_virulence	97.436	8.26e-143
g1903.t1	hypothetical protein	I1RX22#PHI:1595#GzOB035#5518#Fusarium_graminearum#unaffected_pathogenicity	55.422	0.0
g1904.t1	hypothetical protein	A0A384K1X9#PHI:10369#BcBGL5_(BCIN_14g00650)#40559#Botrytis_cinerea#reduced_virulence	52.608	0.0
g1919.t1	hypothetical protein	I1RNF9#PHI:1012#GzGPA1#5518#Fusarium_graminearum#unaffected_pathogenicity	97.167	0.0
g1925.t1	bifunctional tryptophan synthase trp1	E9ETZ6#PHI:7251#Mrtdc#568076#Metarhizium_robertsii#reduced_virulence	76.711	0.0
g1930.t1	S-adenosyl-L-homocysteine hydrolase	A0A0E0SID1#PHI:11601#Sah1_(FGSG_05615)#5518#Fusarium_graminearum#reduced_virulence	91.091	0.0
g1934.t1	hypothetical protein	G4NE46#PHI:123793#Ptc7_(MGG_00166_)#318829#Magnaporthe_oryzae#reduced_virulence	57.143	3.77e-57
g1934.t2	hypothetical protein	G4NE46#PHI:123793#Ptc7_(MGG_00166_)#318829#Magnaporthe_oryzae#reduced_virulence	60.822	1.46e-156
g1938.t1	nuclease	K3VS45#PHI:11078#Fpnuc1_(FPSE_01560)#101028#Fusarium_pseudograminearum#unaffected_pathogenicity	73.988	2.53e-175
g1945.t1	hypothetical protein	W7LYD7#PHI:124774#Pex8_(FVEG_05423)#117187#Fusarium_verticillioides#unaffected_pathogenicity	59.137	0.0
g1945.t2	hypothetical protein	W7LYD7#PHI:124774#Pex8_(FVEG_05423)#117187#Fusarium_verticillioides#unaffected_pathogenicity	58.079	6.16e-85
g1955.t1	3-isopropylmalate dehydratase	G4N5B0#PHI:9353#Leu2A_(MGG_05223)#318829#Magnaporthe_oryzae#reduced_virulence	72.404	0.0
g1960.t1	Saccharopine dehydrogenase	G4NCG1#PHI:3234#MoLYS20#318829#Magnaporthe_oryzae#reduced_virulence	71.688	0.0
g1974.t1	hypothetical protein	A0A063BZ95#PHI:124206#Xyp1_(Uv8b_02447)#1159556#Ustilaginoidea_virens#increased_virulence_(hypervirulence)	65.306	5.06e-62
g1982.t1	hypothetical protein	I1RCB7#PHI:1567#GzOB007#5518#Fusarium_graminearum#unaffected_pathogenicity	88.623	1.05e-112
g1990.t1	hypothetical protein	J4WG70#PHI:10314#Ssr4_(BBA_01960)#176275#Beauveria_bassiana#reduced_virulence	99.288	0.0
g2004.t1	hypothetical protein	G4N0K3#PHI:123875#Mih1_(MGG_07734)#318829#Magnaporthe_oryzae#reduced_virulence	52.768	2.92e-168
g2007.t1	hypothetical protein	I1RAN6#PHI:1768#GzZC083#5518#Fusarium_graminearum#unaffected_pathogenicity	57.692	9.42e-65
g2010.t1	hypothetical protein	I1RAP1#PHI:1988#GzZC303#5518#Fusarium_graminearum#unaffected_pathogenicity	62.085	0.0
g2011.t1	hypothetical protein	I1RAP2#PHI:1987#GzZC302#5518#Fusarium_graminearum#reduced_virulence	50.049	0.0
g2034.t1	hypothetical protein	G4NGN1#PHI:11061#MoSwa2_(MGG_04080)#318829#Magnaporthe_oryzae#reduced_virulence	52.411	0.0
g2056.t1	hypothetical protein	G4ML12#PHI:6739#MoGls2#318829#Magnaporthe_oryzae#reduced_virulence	64.358	0.0
g2069.t1	hypothetical protein	N4X9G3#PHI:4233#Ftr1#5016#Bipolaris_maydis#reduced_virulence	54.717	5.44e-114
g2070.t1	hypothetical protein	E3QRA4#PHI:2920__PHI:9074#FET3-1__Fet3-1#31870#Colletotrichum_graminicola#reduced_virulence	71.352	0.0
g2080.t1	hypothetical protein	I1RC64#PHI:1554#GzMyb018#5518#Fusarium_graminearum#unaffected_pathogenicity	63.649	0.0
g2083.t1	hypothetical protein	Q9UVT8#PHI:11240#MoMca1_(MGG_04626)#318829#Magnaporthe_oryzae#reduced_virulence	77.665	1.28e-110
g2089.t1	hypothetical protein	J4UT97#PHI:123193#Hsp30b_(BBA_02057)#176275#Beauveria_bassiana#reduced_virulence	97.863	8.20e-172
g2092.t1	Vacuolar protein sorting-associated protein 26	I1RC52#PHI:6092#FgVps26#5518#Fusarium_graminearum#reduced_virulence	92.812	0.0
g2096.t1	hypothetical protein	J4KQD8#PHI:6875#BbVmaH#176275#Beauveria_bassiana#reduced_virulence	99.583	0.0
g2098.t1	hypothetical protein	I1RNH4#PHI:5028#Gta1#5518#Fusarium_graminearum#unaffected_pathogenicity__reduced_virulence	61.233	0.0
g210.t1	hypothetical protein	V6QWX8#PHI:1626#GzTF2S001#5518#Fusarium_graminearum#unaffected_pathogenicity	72.403	1.22e-160
g2103.t1	hypothetical protein	A7E8F4#PHI:123284#SsAGM1_(SS1G_01582)#5180#Sclerotinia_sclerotiorum#loss_of_pathogenicity__unaffected_pathogenicity	66.729	0.0
g2104.t1	phosphogluconate dehydrogenase (decarboxylating) gnd1	A0A384JMC8#PHI:9835#Bcpgd#40559#Botrytis_cinerea#reduced_virulence	84.008	0.0
g2107.t1	nedd8-conjugating enzyme UBE2F	J9VLE6#PHI:11158#Ubi1_(CNAG_00370)#5207#Cryptococcus_neoformans#reduced_virulence	56.579	4.01e-26
g2108.t1	Prohibitin-2, subunit of the prohibitin complex (Phb1p-Phb2p)	H1VAN0#PHI:123280#ChPhb2_(Ch063_08657)#80884#Colletotrichum_higginsianum#reduced_virulence	88.672	2.57e-170
g2116.t1	hypothetical protein	A0A0D2X8Q2#PHI:124011#PUF6_(_FOXG_00261)#5507#Fusarium_oxysporum#reduced_virulence	67.486	0.0
g2121.t1	type I protein arginine N-methyltransferase Rmt1	I1RC32#PHI:2351__PHI:2353#AMT1#5518#Fusarium_graminearum#reduced_virulence	83.140	0.0
g2124.t1	hypothetical protein	I1RC35#PHI:1219#FGSG_01137#5518#Fusarium_graminearum#lethal	60.850	0.0
g213.t1	Eisosome core component	J5K938#PHI:7057#PilA#176275#Beauveria_bassiana#reduced_virulence	100.000	0.0
g2130.t1	hypothetical protein	G4MSF9#PHI:8754#MoPer1_(MGG_04527)#318829#Magnaporthe_oryzae#reduced_virulence	59.403	1.26e-140
g2131.t1	hypothetical protein	I1RC37#PHI:1302#GzbHLH003#5518#Fusarium_graminearum#unaffected_pathogenicity	57.753	2.92e-141
g2133.t1	hypothetical protein	G2WYX6#PHI:124862#P5CDH_(VDAG_03218)#27337#Verticillium_dahliae#increased_virulence_(hypervirulence)	74.549	0.0
g2136.t1	hypothetical protein	I1RC15#PHI:1633#GzWing005#5518#Fusarium_graminearum#unaffected_pathogenicity	67.330	2.38e-170
g2141.t1	Autophagy protein 22	A0A0D2X8F5#PHI:9192#Foatg22#5507#Fusarium_oxysporum#reduced_virulence__increased_virulence_(hypervirulence)	64.496	0.0
g2143.t1	F-actin-capping protein subunit beta	Q4INI2#PHI:11500#FgcapB_(FGSG_01226)#5518#Fusarium_graminearum#reduced_virulence	82.333	7.52e-170
g2150.t1	hypothetical protein	J4UTE1#PHI:3068#BbAC#176275#Beauveria_bassiana#reduced_virulence	99.814	0.0
g2164.t1	hypothetical protein	A7ELN3#PHI:12000#SS1G_06230_(SsYCP1)#5180#Sclerotinia_sclerotiorum#reduced_virulence__increased_virulence_(hypervirulence)	55.932	6.00e-64
g2166.t1	hypothetical protein	A7ELN3#PHI:12000#SS1G_06230_(SsYCP1)#5180#Sclerotinia_sclerotiorum#reduced_virulence__increased_virulence_(hypervirulence)	57.895	6.92e-56
g2173.t1	hypothetical protein	Q0U6E8#PHI:2249__PHI:2270#Mpd1#13684#Parastagonospora_nodorum#unaffected_pathogenicity	57.584	1.56e-153
g2174.t1	glucose-6-phosphate isomerase	A0A2H3GW15#PHI:124811#GPI#5518#Fusarium_graminearum#loss_of_pathogenicity__reduced_virulence	88.043	0.0
g2175.t1	hypothetical protein	I1RP88#PHI:1226#FGSG_05845#5518#Fusarium_graminearum#lethal	81.975	0.0
g2175.t2	hypothetical protein	I1RP88#PHI:1226#FGSG_05845#5518#Fusarium_graminearum#lethal	81.975	0.0
g2187.t1	hypothetical protein	W7MGE8#PHI:8037#Fvlds1#117187#Fusarium_verticillioides#reduced_virulence	63.233	0.0
g2192.t1	hypothetical protein	I1RNS1#PHI:355#GzmetE#5518#Fusarium_graminearum#reduced_virulence	82.526	0.0
g2193.t1	hypothetical protein	A0A8E5HSM0#PHI:124526#STP14_(XP_042998431)#1159556#Villosiclava_virens#unaffected_pathogenicity	56.991	0.0
g2207.t1	hypothetical protein	J4UTH7#PHI:124060#Ada2_(EJP69137.1)#176275#Beauveria_bassiana#reduced_virulence	99.611	0.0
g2212.t1	Elicitor of plant defense protein 1	G2WWH6#PHI:124935#Epd1_(VDAG_01962)#27337#Verticillium_dahliae#reduced_virulence	70.172	0.0
g2213.t1	hypothetical protein	G2WWH5#PHI:124936#01961_(VDAG_01961)#27337#Verticillium_dahliae#unaffected_pathogenicity	61.640	3.10e-136
g2215.t1	acetolactate synthase, regulatory subunit	G4NC97#PHI:3976#MoIlv6#318829#Magnaporthe_oryzae#loss_of_pathogenicity	81.350	1.02e-173
g2216.t1	hypothetical protein	Q4WNW5#PHI:2970__PHI:10406#ArgB__ArgB_(AFUA_4G07190)#746128#Aspergillus_fumigatus#unaffected_pathogenicity__reduced_virulence	70.262	0.0
g2226.t1	hypothetical protein	D5LHI2#PHI:8857#SlnCl1_(GU907087)#290576#Colletotrichum_lindemuthianum#reduced_virulence	54.228	0.0
g2229.t1	hypothetical protein	I1RQD8#PHI:1614#GzSART1#5518#Fusarium_graminearum#unaffected_pathogenicity	63.790	0.0
g2229.t2	hypothetical protein	I1RQD8#PHI:1614#GzSART1#5518#Fusarium_graminearum#unaffected_pathogenicity	62.551	0.0
g2230.t1	hypothetical protein	I1RQD8#PHI:1614#GzSART1#5518#Fusarium_graminearum#unaffected_pathogenicity	63.636	6.59e-106
g2231.t1	glycoside hydrolase 15 protein	G4NCF7#PHI:2138#SGA1#318829#Magnaporthe_oryzae#unaffected_pathogenicity__loss_of_pathogenicity	56.105	0.0
g2236.t1	hypothetical protein	A0A0E0S1U8#PHI:1941#GzZC256#5518#Fusarium_graminearum#unaffected_pathogenicity	50.000	7.32e-151
g2241.t1	hypothetical protein	I1RMP5#PHI:5806#Fgsg05239#5518#Fusarium_graminearum#unaffected_pathogenicity	51.282	2.31e-49
g2245.t1	FK506-binding protein 1B	J4WH14#PHI:123526#Fpr1_(EJP69175)#176275#Beauveria_bassiana#reduced_virulence	99.115	1.06e-78
g2255.t1	hypothetical protein	I1R9J1#PHI:1271#FGSG_00132#5518#Fusarium_graminearum#unaffected_pathogenicity	58.156	3.59e-113
g2262.t1	hypothetical protein	G4NFI3#PHI:123705#PYR4_(XM_003719109)#318829#Magnaporthe_oryzae#reduced_virulence	57.484	4.78e-166
g2275.t1	hypothetical protein	V6RAN7#PHI:1639#GzWing011#5518#Fusarium_graminearum#unaffected_pathogenicity	72.020	0.0
g2278.t1	Serine/threonine-protein kinase tel1, variant 2	Q4IB89#PHI:1224#FGSG_05519#5518#Fusarium_graminearum#lethal	76.415	0.0
g2278.t2	Serine/threonine-protein kinase tel1	Q4IB89#PHI:1224#FGSG_05519#5518#Fusarium_graminearum#lethal	61.239	0.0
g2287.t1	hypothetical protein	A0A559KTE7#PHI:11677#Arl3_(FOXG_4440)#5507#Fusarium_oxysporum#reduced_virulence	82.629	3.91e-139
g2296.t1	hypothetical protein	A0A0J9WP80#PHI:123946__PHI:123947#FTF2_(FOXG_09390)#5507#Fusarium_oxysporum#loss_of_pathogenicity	50.715	0.0
g2296.t2	hypothetical protein	A0A0J9WP80#PHI:123946__PHI:123947#FTF2_(FOXG_09390)#5507#Fusarium_oxysporum#loss_of_pathogenicity	50.715	0.0
g2298.t1	Vacuolar protein sorting-associated protein 21	A0A0D2XZG3#PHI:9745#FolVPS21_(FOXG_09392)#5507#Fusarium_oxysporum#reduced_virulence	86.809	2.48e-133
g2319.t1	Mitogen-activated protein kinase kinae kinase mst11	E9EU30#PHI:5433#Mero-Ste11#568076#Metarhizium_robertsii#unaffected_pathogenicity	71.706	0.0
g2322.t1	Heat shock protein hsp98	K3W1P7#PHI:11619#FpHsp104_(FPSE_03525)#101028#Fusarium_pseudograminearum#reduced_virulence	86.162	0.0
g2325.t1	hypothetical protein	A0A098DZQ8#PHI:1508#GzHOME003#5518#Fusarium_graminearum#unaffected_pathogenicity	53.808	0.0
g2334.t1	hypothetical protein	A0A063C7D4#PHI:124521#STP3_(XP_042999314)#1159556#Villosiclava_virens#unaffected_pathogenicity	53.571	0.0
g2335.t1	Aspartate aminotransferase, mitochondrial	G4YQK3#PHI:6261#PsAAT3#67593#Phytophthora_sojae#reduced_virulence	55.990	7.16e-169
g2338.t1	anthranilate synthase / indole-3-glycerol phosphate synthase	Q4X0J6#PHI:2517#TRPS#746128#Aspergillus_fumigatus#lethal	67.876	0.0
g2340.t1	ubiquitin-like protein atg8	J4UTT5#PHI:124103#Atg8#176275#Beauveria_bassiana#reduced_virulence	100.000	5.70e-84
g2349.t1	Delta(14)-sterol reductase erg24b	A0A0A2KM75#PHI:124187#Erg4B_(XP_016601169.1)#27334#Penicillium_expansum#unaffected_pathogenicity	50.507	2.06e-178
g235.t1	Peptidyl-prolyl cis-trans isomerase H	A0A384JHK6#PHI:11184#BcCyp2_(BCIN_05g03080)#40559#Botrytis_cinerea#reduced_virulence	79.121	2.62e-105
g2365.t1	Superoxide dismutase [Cu-Zn]	Q96VL0#PHI:769#CPSOD1#5111#Claviceps_purpurea#unaffected_pathogenicity	86.364	4.24e-98
g2367.t1	hypothetical protein	I1RWP4#PHI:1530#Gzsnd#5518#Fusarium_graminearum#unaffected_pathogenicity	79.435	0.0
g237.t1	hypothetical protein	J4WLR8#PHI:9427#AbaA_(BBA_00300)#176275#Beauveria_bassiana#reduced_virulence	99.335	0.0
g2374.t1	hypothetical protein	G4NJL1#PHI:2027#TGL1-1#318829#Magnaporthe_oryzae#unaffected_pathogenicity	61.967	0.0
g2376.t1	hypothetical protein	A0A098DDX5#PHI:1648__PHI:1650__PHI:6246#GzWing020__GzWing022__Famyo2#5518#Fusarium_graminearum#reduced_virulence__lethal	74.635	0.0
g2379.t1	hypothetical protein	G5EH52#PHI:11989#MoALO1_(MGG_02689)#318829#Magnaporthe_oryzae#reduced_virulence	64.683	0.0
g2383.t1	hypothetical protein	I1RWL6#PHI:1190#(Sc_Pbs2)#5518#Fusarium_graminearum#reduced_virulence	62.442	0.0
g2387.t1	hypothetical protein	A0A098DDT3#PHI:1182#(Sc_Mec1)#5518#Fusarium_graminearum#reduced_virulence	59.486	0.0
g2389.t1	hypothetical protein	Q8ZPL7#PHI:10048#FumC#28901#Salmonella_enterica#reduced_virulence	59.052	0.0
g2389.t2	hypothetical protein	Q8ZPL7#PHI:10048#FumC#28901#Salmonella_enterica#reduced_virulence	59.052	0.0
g2397.t1	hypothetical protein	Q0V515#PHI:3914#Sdh1#13684#Parastagonospora_nodorum#reduced_virulence	61.698	0.0
g2398.t1	hypothetical protein	I1RRM1#PHI:5029#Gta2#5518#Fusarium_graminearum#unaffected_pathogenicity__reduced_virulence	74.074	0.0
g2402.t1	hypothetical protein	I1RWH5#PHI:1589#GzOB029#5518#Fusarium_graminearum#unaffected_pathogenicity	72.581	1.95e-130
g2414.t1	hypothetical protein	N4X174#PHI:11250#PtcB#5016#Bipolaris_maydis#reduced_virulence	69.565	9.57e-127
g2414.t2	hypothetical protein	N4X174#PHI:11250#PtcB#5016#Bipolaris_maydis#reduced_virulence	69.565	5.71e-127
g2421.t1	hypothetical protein	W7LKH5#PHI:124667#Med12_(FVEG_02030)#117187#Fusarium_verticillioides#reduced_virulence	55.930	0.0
g2424.t1	hypothetical protein	I1RWG6#PHI:1187#(Sc_Dbf2/Dbf20)#5518#Fusarium_graminearum#reduced_virulence	81.343	0.0
g2425.t1	hypothetical protein	A0A0J9UIM0#PHI:7685#AreA#5507#Fusarium_oxysporum#increased_virulence_(hypervirulence)	50.356	0.0
g2435.t1	Chitinase 2	Q4U4T0#PHI:2388#Chi2#5530#Metarhizium_anisopliae#increased_virulence_(hypervirulence)__reduced_virulence	72.947	0.0
g245.t1	hypothetical protein	I1RBF6#PHI:1565#GzOB005#5518#Fusarium_graminearum#unaffected_pathogenicity	65.644	0.0
g2452.t1	phosphoribosylaminoimidazole carboxylase ade2, variant 2	P0C017#PHI:14#ADE2#5207#Cryptococcus_neoformans#reduced_virulence__loss_of_pathogenicity	65.060	7.35e-62
g2459.t1	Ras-related protein rsr1	Q4WUM2#PHI:10873#RsrA_(Afu5g08950)#746128#Aspergillus_fumigatus#reduced_virulence	76.730	5.56e-86
g2474.t1	hypothetical protein	I1RX04#PHI:1406#GzC2H070#5518#Fusarium_graminearum#lethal	64.388	0.0
g2477.t1	hypothetical protein	J4US35#PHI:8673#CryD_(EJP68422)#176275#Beauveria_bassiana#unaffected_pathogenicity	98.472	0.0
g2481.t1	hypothetical protein	E2EAF6#PHI:2357#CYP52X1#176275#Beauveria_bassiana#reduced_virulence	99.432	0.0
g252.t1	hypothetical protein	I1RBE8#PHI:9047#FgPah1_(FGSG_00866)#5518#Fusarium_graminearum#reduced_virulence	65.776	0.0
g2530.t1	hypothetical protein	G4MRH1#PHI:7112#MoERR1#318829#Magnaporthe_oryzae#reduced_virulence	79.812	3.42e-128
g2537.t1	histone H2A.Z	Q4HTT1#PHI:1468#GzCCAAT008#5518#Fusarium_graminearum#unaffected_pathogenicity	62.857	1.42e-37
g2540.t1	hypothetical protein	W7MG03#PHI:7141#Fsr1#117187#Fusarium_verticillioides#reduced_virulence	70.277	0.0
g2540.t2	hypothetical protein	W7MG03#PHI:7141#Fsr1#117187#Fusarium_verticillioides#reduced_virulence	70.277	0.0
g2543.t1	hypothetical protein	G2XBR1#PHI:3708#VdSSP1#27337#Verticillium_dahliae#reduced_virulence	51.129	0.0
g2544.t1	hypothetical protein	F9XJV5#PHI:2441#MgAlg2#1047171#Zymoseptoria_tritici#loss_of_pathogenicity	51.869	1.37e-143
g2556.t1	ATP-dependent RNA helicase mtr4	G4NH56#PHI:124978#Frq#318829#Magnaporthe_oryzae#reduced_virulence	67.103	0.0
g2556.t2	ATP-dependent RNA helicase mtr4, variant 3	G4NH56#PHI:124978#Frq#318829#Magnaporthe_oryzae#reduced_virulence	72.118	0.0
g2556.t3	ATP-dependent RNA helicase mtr4, variant 2	G4NH56#PHI:124978#Frq#318829#Magnaporthe_oryzae#reduced_virulence	71.171	0.0
g256.t1	Basic amino-acid permease	I1RHQ4#PHI:5898#FGSG_03315#5518#Fusarium_graminearum#unaffected_pathogenicity	56.430	6.09e-142
g2561.t1	hypothetical protein	G4N0T8#PHI:12015#MoAE4_(MGG_15203)#318829#Magnaporthe_oryzae#reduced_virulence	69.614	0.0
g2565.t1	hypothetical protein	G4N0U1#PHI:2134#MoHox5#318829#Magnaporthe_oryzae#reduced_virulence	51.316	5.48e-78
g2567.t1	hypothetical protein	I1RRS3#PHI:1816__PHI:12191#GzZC131__FgAtrR_(FGSG_06810)#5518#Fusarium_graminearum#unaffected_pathogenicity__reduced_virulence	68.811	0.0
g2571.t1	hypothetical protein	I1RRR9#PHI:1457#GzAra005#5518#Fusarium_graminearum#unaffected_pathogenicity	64.261	0.0
g2576.t1	Malate synthase, glyoxysomal	Q5J4D6#PHI:365__PHI:2267#MLS1__Mls1#13684#Parastagonospora_nodorum#loss_of_pathogenicity	79.852	0.0
g2577.t1	hypothetical protein	A0A098DGM6#PHI:1184__PHI:6974#(Sc_Gin4-like)__Gil1#5518#Fusarium_graminearum#reduced_virulence	52.396	0.0
g2579.t1	hypothetical protein	Q1HA66#PHI:6969#Cokel2#5465#Colletotrichum_orbiculare#reduced_virulence	64.678	0.0
g258.t1	Thioredoxin reductase	J5K974#PHI:6470#Trr1#176275#Beauveria_bassiana#unaffected_pathogenicity	99.377	0.0
g2580.t1	hypothetical protein	A0A1C3YKR8#PHI:1211#(Sc_Ctk1)#5518#Fusarium_graminearum#reduced_virulence	58.283	0.0
g2580.t2	hypothetical protein	A0A1C3YKR8#PHI:1211#(Sc_Ctk1)#5518#Fusarium_graminearum#reduced_virulence	64.340	0.0
g2583.t1	hypothetical protein	G4MZ62#PHI:11629#MoeIF4E3_(MGG_08170)#318829#Magnaporthe_oryzae#reduced_virulence	59.091	2.25e-131
g2588.t1	minichromosome maintenance protein 5	V6RLW4#PHI:1583#GzOB023#5518#Fusarium_graminearum#unaffected_pathogenicity	86.130	0.0
g2596.t1	hypothetical protein	A0A0F2MLM2#PHI:11688#RmlD_(SPSK_0645)#29908#Sporothrix_schenckii#reduced_virulence	59.621	1.38e-135
g260.t1	hypothetical protein	G4N6P6#PHI:8695#MoImd4_(MGG_03699)#318829#Magnaporthe_oryzae#reduced_virulence	86.381	0.0
g2616.t1	hypothetical protein	Q9UW03#PHI:202__PHI:1160__PHI:2309__PHI:124248#BcatrB__AtrB#40559#Botrytis_cinerea#unaffected_pathogenicity__reduced_virulence__chemistry_target:_sensitivity_to_chemical	63.792	0.0
g2625.t1	Sulfate adenylyltransferase	G4NJI5#PHI:10425#PoMet3_(MGG_15027)#318829#Magnaporthe_oryzae#reduced_virulence	77.178	0.0
g2651.t1	hypothetical protein	A0A194W6B7#PHI:124231#VM1G_06867#105487#Valsa_mali#reduced_virulence	52.796	0.0
g2653.t1	hypothetical protein	G4N178#PHI:2153__PHI:2356#MoHyr1__MoHYR1#318829#Magnaporthe_oryzae#reduced_virulence	76.364	9.77e-100
g267.t1	hypothetical protein	Q0V515#PHI:3914#Sdh1#13684#Parastagonospora_nodorum#reduced_virulence	73.374	0.0
g267.t2	hypothetical protein	Q0V515#PHI:3914#Sdh1#13684#Parastagonospora_nodorum#reduced_virulence	73.374	0.0
g2674.t1	hypothetical protein	G4N0V4#PHI:124687#MGG_05790#318829#Magnaporthe_oryzae#unaffected_pathogenicity	57.829	0.0
g2681.t1	hypothetical protein	A0A098DG50#PHI:1164#RRG1__SSK1#5518#Fusarium_graminearum#reduced_virulence	57.339	1.43e-177
g2681.t2	hypothetical protein	A0A098DG50#PHI:1164#RRG1__SSK1#5518#Fusarium_graminearum#reduced_virulence	57.339	5.48e-178
g2686.t1	hypothetical protein	Q4WCU5#PHI:10527#GNA1#746128#Aspergillus_fumigatus#loss_of_pathogenicity	63.372	2.04e-75
g2696.t1	hypothetical protein	D1FVE6#PHI:5038#OpS3#176275#Beauveria_bassiana#increased_virulence_(hypervirulence)	85.567	0.0
g2696.t2	hypothetical protein	D1FVE6#PHI:5038#OpS3#176275#Beauveria_bassiana#increased_virulence_(hypervirulence)	87.152	0.0
g2700.t1	Ras-related protein Rab-7	G4MYS1#PHI:4736__PHI:11140#MoYpt7__MGG_08144_(MoYpt7)#318829#Magnaporthe_oryzae#loss_of_pathogenicity__reduced_virulence__unaffected_pathogenicity	92.195	1.14e-142
g2709.t1	Cutinase transcription factor 1 beta	J4WFB1#PHI:11515#Bbctf1beta_(BBA_02647)#176275#Beauveria_bassiana#reduced_virulence	99.782	0.0
g271.t1	hypothetical protein	Q4WJS6#PHI:6753#GlcA#746128#Aspergillus_fumigatus#lethal	66.555	6.27e-147
g273.t1	hypothetical protein	J4WLW2#PHI:10831#Sur7#176275#Beauveria_bassiana#reduced_virulence	99.712	0.0
g2742.t1	hypothetical protein	I1RPV7#PHI:1227#FGSG_06089#5518#Fusarium_graminearum#lethal	78.893	0.0
g2749.t1	hypothetical protein	O42621#PHI:121#PTH3#318829#Magnaporthe_oryzae#loss_of_pathogenicity	70.404	2.21e-115
g275.t1	L-arabinitol 4-dehydrogenase	Q0U2A0#PHI:2255#Abd1#13684#Parastagonospora_nodorum#unaffected_pathogenicity	69.916	0.0
g2765.t1	3',5'-cyclic-nucleotide phosphodiesterase (PDEase) (3':5'-CNP)	B0LX67#PHI:5044#Cna1#176275#Beauveria_bassiana#reduced_virulence	99.810	0.0
g2768.t1	hypothetical protein	G4NGT7#PHI:123842#Nst2_(MGG_04030)#318829#Magnaporthe_oryzae#reduced_virulence	58.537	4.87e-133
g2779.t1	hypothetical protein	A0A2C5X0C5#PHI:124461#Erp3#5158#Ceratocystis_fimbriata#reduced_virulence	67.619	9.02e-110
g2791.t1	hypothetical protein	I1RPZ1#PHI:1517#GzHOMEL013#5518#Fusarium_graminearum#lethal	57.514	0.0
g2815.t1	hypothetical protein	Q12634#PHI:685__PHI:2022__PHI:124844#BUF__BUF1__Buf1#318829#Magnaporthe_oryzae__Pyricularia_oryzae#loss_of_pathogenicity	61.719	1.49e-110
g2817.t1	hypothetical protein	A0A177D9V1#PHI:124539#Brm1_(XP_018381398.1)#5599#Alternaria_alternata#unaffected_pathogenicity	54.321	7.28e-65
g282.t1	hypothetical protein	T2C913#PHI:3225#Ndo1#36651#Penicillium_digitatum#unaffected_pathogenicity	51.497	1.14e-131
g2833.t1	hypothetical protein	G4N0V4#PHI:124687#MGG_05790#318829#Magnaporthe_oryzae#unaffected_pathogenicity	53.309	0.0
g2833.t2	hypothetical protein	G4N0V4#PHI:124687#MGG_05790#318829#Magnaporthe_oryzae#unaffected_pathogenicity	53.659	0.0
g2856.t1	hypothetical protein	G4N7P4#PHI:11241#MoMca2_(MGG_13530)#318829#Magnaporthe_oryzae#reduced_virulence	61.454	0.0
g2877.t1	hypothetical protein	G4NDE1#PHI:1017__PHI:2067#ABC4#318829#Magnaporthe_oryzae#reduced_virulence__loss_of_pathogenicity	52.748	0.0
g2877.t2	hypothetical protein	G4NDE1#PHI:1017__PHI:2067#ABC4#318829#Magnaporthe_oryzae#reduced_virulence__loss_of_pathogenicity	52.752	0.0
g2879.t1	hypothetical protein	I1RVU8#PHI:10616#FgAceA_(FGRAMPH1_01G09843)#5518#Fusarium_graminearum#reduced_virulence	59.259	0.0
g2879.t2	hypothetical protein	I1RVU8#PHI:10616#FgAceA_(FGRAMPH1_01G09843)#5518#Fusarium_graminearum#reduced_virulence	65.604	0.0
g2888.t1	hypothetical protein	I1RVU7#PHI:1789#GzZC104#5518#Fusarium_graminearum#unaffected_pathogenicity	55.979	0.0
g2891.t1	casein kinase 2 regulatory subunit	G4NC35#PHI:9199#MoCKb1_(MGG_00446)#318829#Magnaporthe_oryzae#reduced_virulence__unaffected_pathogenicity	70.538	3.64e-162
g2894.t1	Phosphoenolpyruvate carboxykinase (ATP)	F5HAA8#PHI:424#PCK1#5207#Cryptococcus_neoformans#reduced_virulence	64.353	0.0
g2896.t1	hypothetical protein	A0A1C3YKC6#PHI:5871#Fgsg11080#5518#Fusarium_graminearum#unaffected_pathogenicity	57.412	1.09e-140
g2899.t1	nucleotidyltransferase	G4MSW4#PHI:125094#Ncs6_(MGG_04613)#318829#Magnaporthe_oryzae#reduced_virulence	70.631	0.0
g2901.t1	hypothetical protein	A0A0A2VP56#PHI:7815#Mst2#176275#Beauveria_bassiana#reduced_virulence	98.672	0.0
g2901.t2	hypothetical protein	A0A0A2VP56#PHI:7815#Mst2#176275#Beauveria_bassiana#reduced_virulence	99.259	0.0
g2901.t3	hypothetical protein	A0A0A2VP56#PHI:7815#Mst2#176275#Beauveria_bassiana#reduced_virulence	98.697	0.0
g2910.t1	ESCRT-0 subunit protein hse1	A4RF61#PHI:124741#Hse1_(MGG_00455)#318829#Magnaporthe_oryzae#loss_of_pathogenicity	57.572	0.0
g2916.t1	hypothetical protein	G4MRZ0#PHI:773__PHI:791__PHI:2141#MGG_11899__CDC15#318829#Magnaporthe_oryzae#reduced_virulence__loss_of_pathogenicity	59.299	0.0
g2917.t1	hypothetical protein	A0A098DCZ4#PHI:1439#GzNot001#5518#Fusarium_graminearum#lethal	69.069	0.0
g2922.t1	Cell division control protein 2	A0A063BQI0#PHI:9481#UvCDC2_(KDB_12816.1)#1159556#Ustilaginoidea_virens#reduced_virulence	85.583	0.0
g2925.t1	hypothetical protein	I1RW14#PHI:10615#FgCrpA_(FGRAMPH1_01G10037)#5518#Fusarium_graminearum#reduced_virulence	63.127	8.17e-129
g2925.t2	hypothetical protein	I1RW14#PHI:10615#FgCrpA_(FGRAMPH1_01G10037)#5518#Fusarium_graminearum#reduced_virulence	62.007	0.0
g2937.t1	hypothetical protein	J4WD57#PHI:7593#VVD#176275#Beauveria_bassiana#reduced_virulence	95.567	2.51e-145
g2939.t1	hypothetical protein	R0KJY9#PHI:123562#Slm2#93612#Exserohilum_turcicum#reduced_virulence	52.656	3.07e-160
g2940.t1	hypothetical protein	I1RMT5#PHI:1294#GzAPSES002#5518#Fusarium_graminearum#unaffected_pathogenicity	56.381	1.01e-157
g2942.t1	hypothetical protein	I1RMT4#PHI:5729__PHI:124159#ScOrtholog_PPG1__Ppg1#5518#Fusarium_graminearum#reduced_virulence	91.562	0.0
g2976.t1	hypothetical protein	I1RMP5#PHI:5806#Fgsg05239#5518#Fusarium_graminearum#unaffected_pathogenicity	50.919	1.50e-120
g2976.t2	hypothetical protein	I1RMP5#PHI:5806#Fgsg05239#5518#Fusarium_graminearum#unaffected_pathogenicity	55.437	2.26e-171
g3.t1	hypothetical protein	G2XD29#PHI:2731#VdSge1#27337#Verticillium_dahliae#loss_of_pathogenicity	55.307	0.0
g3014.t1	hypothetical protein	E3QV14#PHI:9112#Cgtrpf4#31870#Colletotrichum_graminicola#unaffected_pathogenicity	52.655	0.0
g3016.t1	hypothetical protein	I1RMR5#PHI:12137#FgBem1_(FGSG_05261)#5518#Fusarium_graminearum#reduced_virulence	64.132	0.0
g3018.t1	hypothetical protein	I1RMR7#PHI:8911#FgVPS36_(FGSG_05263)#5518#Fusarium_graminearum#reduced_virulence	71.033	4.38e-179
g3019.t1	hypothetical protein	I1RMR8#PHI:1516#GzHOMEL012#5518#Fusarium_graminearum#lethal	64.548	1.01e-160
g3021.t1	hypothetical protein	G4MUW5#PHI:888#MGG_01707#318829#Magnaporthe_oryzae#reduced_virulence	66.300	1.22e-130
g3027.t1	hypothetical protein	I1RQ92#PHI:1487#GzHMG019#5518#Fusarium_graminearum#unaffected_pathogenicity	54.629	0.0
g3027.t2	hypothetical protein	I1RQ92#PHI:1487#GzHMG019#5518#Fusarium_graminearum#unaffected_pathogenicity	54.629	0.0
g3030.t1	hypothetical protein	J4URE7#PHI:123060#FlbA_(EJP68072)#176275#Beauveria_bassiana#reduced_virulence	98.837	0.0
g3040.t1	hypothetical protein	I1RQ81#PHI:1582#GzOB022#5518#Fusarium_graminearum#unaffected_pathogenicity	86.129	0.0
g3042.t1	hypothetical protein	Q00049#PHI:7768#NorA_(AflE)#5059#Aspergillus_flavus#reduced_virulence	55.780	6.83e-137
g3044.t2	Squalene epoxidase	Q4JEX9#PHI:825#SE#5551#Trichophyton_rubrum#chemistry_target:_resistance_to_chemical	51.534	3.61e-176
g3047.t1	hypothetical protein	G4N5L2#PHI:124272#Smek1#318829#Magnaporthe_oryzae#reduced_virulence	55.341	0.0
g3054.t1	hypothetical protein	G2WX74#PHI:124459#Tps1_(VDAG_02853)#27337#Verticillium_dahliae#unaffected_pathogenicity	73.956	0.0
g3058.t1	GMP synthase (glutamine-hydrolyzing)	J9VUY6#PHI:6871#Gua1#5207#Cryptococcus_neoformans#loss_of_pathogenicity	59.853	0.0
g3059.t1	fungal hydrophobin SC3-like protein	Q8J1W4#PHI:291#CPPH1#5111#Claviceps_purpurea#unaffected_pathogenicity	50.794	6.28e-17
g3071.t1	hypothetical protein	A0A177DTV1#PHI:124572#PLC3_(XP_018388596.1)#5599#Alternaria_alternata#unaffected_pathogenicity	56.572	0.0
g3075.t1	Class I hydrophobin A	A4L7H2#PHI:7940#Hyd1#176275#Beauveria_bassiana#reduced_virulence	100.000	1.50e-96
g3082.t1	hypothetical protein	A0A0E0SKT2#PHI:1252#FGSG_05764#5518#Fusarium_graminearum#unaffected_pathogenicity	66.250	0.0
g309.t1	hypothetical protein	Q4X022#PHI:9082#TptA_(AFUA_2G14980)#746128#Aspergillus_fumigatus#reduced_virulence	57.419	2.03e-127
g3095.t1	hypothetical protein	G4NFV0#PHI:123967#ERV26_(MGG_08706)#318829#Magnaporthe_oryzae#unaffected_pathogenicity	65.158	1.21e-98
g3097.t1	hypothetical protein	J5K1T7#PHI:9409#Krs_(BBA_03037)#176275#Beauveria_bassiana#reduced_virulence	99.831	0.0
g3102.t1	hypothetical protein	I1RNY7#PHI:1181#(Sc_Kic1)#5518#Fusarium_graminearum#reduced_virulence	70.102	0.0
g3104.t1	hypothetical protein	V6R9L0#PHI:12013#Fgsp1_(FGSG_05042)#5518#Fusarium_graminearum#reduced_virulence	64.286	0.0
g3107.t1	pyridoxine biosynthesis protein	G4N4K3#PHI:124449#PDX1_(MGG_05980)#318829#Magnaporthe_oryzae#reduced_virulence	83.007	0.0
g3134.t1	hypothetical protein	A0A0D2XWJ8#PHI:4727#Gdb1#5507#Fusarium_oxysporum#reduced_virulence__unaffected_pathogenicity	74.792	0.0
g3134.t2	hypothetical protein	A0A0D2XWJ8#PHI:4727#Gdb1#5507#Fusarium_oxysporum#reduced_virulence__unaffected_pathogenicity	74.807	0.0
g3140.t1	hypothetical protein	G4NAB0#PHI:6715#Gel5#318829#Magnaporthe_oryzae#unaffected_pathogenicity	56.616	0.0
g3143.t1	hypothetical protein	G4N9Z0#PHI:123277#MoRCN1_(MGG_03218)#318829#Magnaporthe_oryzae#reduced_virulence	62.551	1.46e-94
g315.t1	Amino-acid transporter arg-13	Q4WBL9#PHI:4672#AmcA#746128#Aspergillus_fumigatus#unaffected_pathogenicity	55.031	2.72e-117
g315.t2	Amino-acid transporter arg-13, variant 2	Q4WBL9#PHI:4672#AmcA#746128#Aspergillus_fumigatus#unaffected_pathogenicity	55.031	1.34e-117
g3157.t1	hypothetical protein	A0A098DE24#PHI:1792#GzZC107#5518#Fusarium_graminearum#unaffected_pathogenicity	53.067	1.48e-143
g3165.t1	hypothetical protein	Q9X4G0#PHI:5042#HmgA#287#Pseudomonas_aeruginosa#increased_virulence_(hypervirulence)__reduced_virulence	52.027	4.35e-148
g3174.t1	hypothetical protein	Q0QWD8#PHI:598#THIOL#5022#Leptosphaeria_maculans#reduced_virulence	52.893	1.23e-124
g3177.t1	hypothetical protein	A0A098E4K9#PHI:1940#GzZC255#5518#Fusarium_graminearum#unaffected_pathogenicity	53.247	0.0
g318.t1	hypothetical protein	I1RBU0#PHI:1632#GzWing004#5518#Fusarium_graminearum#unaffected_pathogenicity	72.355	0.0
g3189.t1	hypothetical protein	A0A0J9UA97#PHI:123662#Nap-2alpha_(FOXG_00780)#5507#Fusarium_oxysporum#reduced_virulence	82.335	0.0
g3193.t1	Secreted LysM effector Blys2	J4URT3#PHI:7376#Blys2#176275#Beauveria_bassiana#effector_(plant_avirulence_determinant)	86.241	0.0
g3205.t1	Maintenance of ploidy protein mob1	G4NAT2#PHI:11084#MoMob1_(MGG_03151)#318829#Magnaporthe_oryzae#reduced_virulence	90.995	3.14e-152
g3206.t1	hypothetical protein	A0A1C3YHJ5#PHI:123630#FgDBR1#5518#Fusarium_graminearum#reduced_virulence	64.118	0.0
g3210.t1	hypothetical protein	V6QUU6#PHI:3835#Fgrho4#5518#Fusarium_graminearum#reduced_virulence	75.735	1.26e-150
g3213.t1	Deoxyhypusine synthase	I1RA06#PHI:6258#DHS#5518#Fusarium_graminearum#increased_virulence_(hypervirulence)__unaffected_pathogenicity	88.406	0.0
g3217.t1	hypothetical protein	I1RA01#PHI:1537#MYT1#5518#Fusarium_graminearum#unaffected_pathogenicity	51.266	3.15e-83
g3223.t1	hypothetical protein	I1R9Z6#PHI:1989#GzZC304#5518#Fusarium_graminearum#unaffected_pathogenicity	63.043	0.0
g3233.t1	hypothetical protein	L2GCA7#PHI:124173#Ena2#474922#Colletotrichum_gloeosporioides#unaffected_pathogenicity	55.753	0.0
g324.t1	Peptidyl-prolyl cis-trans isomerase fpr2	J5K9F1#PHI:123527#Fpr2_(EJP70756)#176275#Beauveria_bassiana#reduced_virulence	99.301	2.81e-101
g324.t2	Peptidyl-prolyl cis-trans isomerase fpr2, variant 2	J5K9F1#PHI:123527#Fpr2_(EJP70756)#176275#Beauveria_bassiana#reduced_virulence	85.542	2.28e-95
g3244.t1	hypothetical protein	A0A1C3YKM5#PHI:1695#GzZC010#5518#Fusarium_graminearum#unaffected_pathogenicity	66.183	0.0
g3257.t1	A-agglutinin attachment subunit precursor	A0A0F7S254#PHI:124427#AGA_(SPSC_04970)#49012#Sporisorium_scitamineum#loss_of_pathogenicity	50.155	6.65e-106
g326.t1	class II myosin	A4RE77#PHI:11778#Momyo1_(MGG_00748)#318829#Magnaporthe_oryzae#reduced_virulence	78.467	0.0
g3260.t1	hypothetical protein	Q8MPM3#PHI:8028#Tkt#5665#Leishmania_mexicana#loss_of_pathogenicity	50.655	0.0
g3261.t1	hypothetical protein	Q5AG40#PHI:2553#VPS4#5476#Candida_albicans#loss_of_pathogenicity	58.904	0.0
g3266.t1	bifunctional chorismate synthase/riboflavin reductase [NAD(P)H] aro2	Q4WJ77#PHI:7654#AroB#746128#Aspergillus_fumigatus#reduced_virulence	56.000	3.89e-62
g3268.t1	GDP-mannose transporter into the lumen of the Golgi	I1RFV7#PHI:124646#GmtA_(FGSG_02598)#5518#Fusarium_graminearum#unaffected_pathogenicity__loss_of_pathogenicity	65.312	2.90e-153
g327.t1	hypothetical protein	Q4IMZ7#PHI:1673#GzDHHC001#5518#Fusarium_graminearum#unaffected_pathogenicity	52.854	4.49e-169
g3271.t1	hypothetical protein	E9EE69#PHI:9488#MaChsII_(XP_007814507.1)#92637#Metarhizium_acridum#unaffected_pathogenicity	85.759	0.0
g3272.t1	hypothetical protein	Q4WZV9#PHI:6555#SF#746128#Aspergillus_fumigatus#unaffected_pathogenicity	66.363	0.0
g3275.t1	Ras-related protein Rab-6A	A0A0D1BVD8#PHI:124588#UMAG_11205#5270#Ustilago_maydis#effector_(plant_avirulence_determinant)	71.296	5.38e-109
g3276.t1	hypothetical protein	M7TSY2#PHI:7975#Nop53#40559#Botrytis_cinerea#reduced_virulence	59.020	8.87e-162
g3297.t1	hypothetical protein	I1RFQ3#PHI:1543#GzMyb007#5518#Fusarium_graminearum#unaffected_pathogenicity	58.633	2.14e-90
g3297.t2	hypothetical protein	I1RFQ3#PHI:1543#GzMyb007#5518#Fusarium_graminearum#unaffected_pathogenicity	82.963	8.32e-77
g330.t1	hypothetical protein	I1RD01#PHI:1479#GzHMG011#5518#Fusarium_graminearum#unaffected_pathogenicity	58.140	1.13e-69
g3303.t1	hypothetical protein	I1RFP7#PHI:1935#GzZC250#5518#Fusarium_graminearum#unaffected_pathogenicity	53.208	0.0
g3312.t1	hypothetical protein	I1RFP4#PHI:1441#GzDDT#5518#Fusarium_graminearum#reduced_virulence	59.899	0.0
g3329.t1	cyclin-dependent protein kinase	I1RKR8#PHI:1175__PHI:6148#(Sc_Srb10)__FgSsn3#5518#Fusarium_graminearum#reduced_virulence	76.749	0.0
g3330.t1	ADP-ribosylation factor, Arf Arf6	G4N9S6#PHI:9547#Moarf6#318829#Magnaporthe_oryzae#unaffected_pathogenicity	95.161	1.26e-133
g3330.t2	ADP-ribosylation factor, Arf Arf6, variant 2	G4N9S6#PHI:9547#Moarf6#318829#Magnaporthe_oryzae#unaffected_pathogenicity	92.670	2.90e-131
g3337.t1	hypothetical protein	M1W4B7#PHI:6266#CptRNA-ipt#5111#Claviceps_purpurea#reduced_virulence__loss_of_pathogenicity	59.326	0.0
g3337.t2	hypothetical protein	M1W4B7#PHI:6266#CptRNA-ipt#5111#Claviceps_purpurea#reduced_virulence__loss_of_pathogenicity	59.326	0.0
g3343.t1	Actin-like protein	Q59QT2#PHI:11135#ARP1_(orf19.2641)#5476#Candida_albicans#reduced_virulence	53.753	3.03e-164
g3344.t1	hypothetical protein	I1S0Z2#PHI:1296#GzAPSES004#5518#Fusarium_graminearum#reduced_virulence	69.733	0.0
g3347.t1	hypothetical protein	A0A1C3YJP1#PHI:1186#(Sc_Cdc15)#5518#Fusarium_graminearum#reduced_virulence	73.673	0.0
g3356.t1	hypothetical protein	I1S0X7#PHI:1419#GzC2H086#5518#Fusarium_graminearum#unaffected_pathogenicity	71.160	6.05e-152
g3366.t1	Serine/threonine kinase mps1	G9DDS6#PHI:2429__PHI:5045#Bbslt2__Slt2#176275#Beauveria_bassiana#reduced_virulence	99.761	0.0
g3373.t1	Peptidyl-prolyl cis-trans isomerase cyp6	I1V1W1#PHI:6207#BbCyp6#176275#Beauveria_bassiana#reduced_virulence	99.121	0.0
g3379.t1	GTP cyclohydrolase II	Q6FUD7#PHI:12190#RIB1_(CAGL0F04279g)#5478#Candida_glabrata#reduced_virulence	57.348	1.04e-108
g338.t1	hypothetical protein	I1RD24#PHI:5091#FgRic8#5518#Fusarium_graminearum#reduced_virulence	50.870	2.48e-147
g3389.t2	Cyclin-dependent kinase catalytic subunit, variant 3	I1RM25#PHI:1579#GzOB019#5518#Fusarium_graminearum#unaffected_pathogenicity	54.419	0.0
g3389.t3	Cyclin-dependent kinase catalytic subunit	I1RM25#PHI:1579#GzOB019#5518#Fusarium_graminearum#unaffected_pathogenicity	54.167	0.0
g3390.t1	hypothetical protein	I1S0R5#PHI:5765__PHI:9049#ScOrtholog_NEM1__FgNem1_(FGSG_10302)#5518#Fusarium_graminearum#reduced_virulence	63.458	0.0
g3394.t1	Prohibitin-1, subunit of the prohibitin complex (Phb1p-Phb2p)	H1VPS8#PHI:123279#ChPhb1_(Ch063_12292)#80884#Colletotrichum_higginsianum#reduced_virulence	81.884	6.59e-168
g3396.t1	hypothetical protein	A0A0E0S0W9#PHI:1235#FGSG_08731#5518#Fusarium_graminearum#lethal	52.962	4.35e-107
g3398.t1	hypothetical protein	G4NJG9#PHI:124841#Pyr4_(MGG_12634)#318829#Magnaporthe_oryzae#reduced_virulence	64.088	1.29e-160
g3401.t1	hypothetical protein	A0A162ZXY0#PHI:11321#Arf-bar#5454#Ascochyta_rabiei#reduced_virulence	55.484	0.0
g3402.t1	hypothetical protein	I1S0W9#PHI:1418#GzC2H085#5518#Fusarium_graminearum#lethal	58.405	1.92e-129
g3406.t1	hypothetical protein	A0A1D8PSE5#PHI:11473#VHT1_(CR_03270W)#5476#Candida_albicans#reduced_virulence__unaffected_pathogenicity	50.108	1.52e-165
g3419.t1	hypothetical protein	I1RY25#PHI:1167#NPC1#5518#Fusarium_graminearum#reduced_virulence	77.044	0.0
g3422.t1	hypothetical protein	A0A0E0SDV0#PHI:1207__PHI:3178#FgKin1#5518#Fusarium_graminearum#reduced_virulence	67.766	0.0
g3427.t1	hypothetical protein	G4MVK9#PHI:5017#MoPEX11A#318829#Magnaporthe_oryzae#reduced_virulence	67.094	1.47e-112
g3428.t1	hypothetical protein	A0A1C3YLQ3#PHI:9973#Srp2_(FGSG_09282)#5518#Fusarium_graminearum#reduced_virulence	74.383	3.91e-118
g3429.t1	hypothetical protein	W7LT88#PHI:2463#RGSC1#117187#Fusarium_verticillioides#unaffected_pathogenicity	67.022	0.0
g3434.t1	tRNA (guanine-N(7)-)-methyltransferase (tRNA(m7G46)-methyltransferase)	A0A1C3YLQ0#PHI:12139#FgMDM1_(FGSG_13543)#5518#Fusarium_graminearum#reduced_virulence	69.261	1.38e-119
g3434.t2	tRNA (guanine-N(7)-)-methyltransferase (tRNA(m7G46)-methyltransferase), variant 2	A0A1C3YLQ0#PHI:12139#FgMDM1_(FGSG_13543)#5518#Fusarium_graminearum#reduced_virulence	73.762	7.79e-99
g3446.t1	hypothetical protein	E9DY83#PHI:11154#Macwh1_(MAC_02581)#92637#Metarhizium_acridum#reduced_virulence	65.468	1.12e-48
g3462.t1	hypothetical protein	W7M2P5#PHI:124776#Pex14_(FVEG_03847)#117187#Fusarium_verticillioides#increased_virulence_(hypervirulence)__reduced_virulence	60.000	1.89e-120
g3465.t1	hypothetical protein	A0A290WFK0#PHI:7709#VEDA_05199#27337#Verticillium_dahliae#reduced_virulence__unaffected_pathogenicity	62.344	0.0
g3473.t1	hypothetical protein	F5HHD5#PHI:2266#Ptr2#13684#Parastagonospora_nodorum#unaffected_pathogenicity	59.927	0.0
g3481.t1	hypothetical protein	I1RDE2#PHI:1960#GzZC275#5518#Fusarium_graminearum#unaffected_pathogenicity	50.742	0.0
g3486.t1	hypothetical protein	I1RDG6#PHI:1555#GzMyb019#5518#Fusarium_graminearum#unaffected_pathogenicity	52.250	0.0
g350.t1	hypothetical protein	G4MT55#PHI:124462#RRP8_(MGG_07132)#318829#Magnaporthe_oryzae#reduced_virulence	51.644	2.80e-146
g3509.t1	hypothetical protein	A0A0E0S1S6#PHI:9097#Fgist1_(FGSG_12578)#5518#Fusarium_graminearum#reduced_virulence	90.865	5.37e-136
g3513.t1	hypothetical protein	Q4W9V1#PHI:124370#Erg6#746128#Aspergillus_fumigatus#reduced_virulence	76.053	0.0
g352.t1	orotate phosphoribosyltransferase	G4MT58#PHI:5480#MoPyr5#318829#Magnaporthe_oryzae#reduced_virulence	66.960	9.34e-110
g3522.t1	hypothetical protein	J5JS08#PHI:10885#BbCwp_(BBA_03493)#176275#Beauveria_bassiana#reduced_virulence	99.660	0.0
g3525.t1	hypothetical protein	G4NIR9#PHI:806#MGG_04137#318829#Magnaporthe_oryzae#reduced_virulence	56.911	1.13e-88
g3529.t1	hypothetical protein	I1RFJ2#PHI:1573#GzOB013#5518#Fusarium_graminearum#lethal	76.591	0.0
g3533.t1	Histone acetyltransferase	Q4IEV4#PHI:1637#GzWing009#5518#Fusarium_graminearum#lethal	76.680	0.0
g3534.t1	hypothetical protein	G4NIS9#PHI:785#MGG_04128#318829#Magnaporthe_oryzae#reduced_virulence	67.985	0.0
g3538.t1	hypothetical protein	A0A1C3YN69#PHI:1684#GzRad002#5518#Fusarium_graminearum#unaffected_pathogenicity	54.438	1.01e-116
g3553.t1	Saccharopine dehydrogenase [NADP(+), L-glutamate-forming]	Q4WQ27#PHI:2519#LYS9#746128#Aspergillus_fumigatus#lethal	65.766	0.0
g3555.t1	hypothetical protein	I1RK79#PHI:1577#GzOB017#5518#Fusarium_graminearum#unaffected_pathogenicity	82.993	2.88e-92
g3556.t1	hypothetical protein	I1RK80#PHI:124330#HGG4_(FGSG_04274)#5518#Fusarium_graminearum#reduced_virulence	64.021	1.23e-165
g356.t1	hypothetical protein	A0A1C3YKH4#PHI:1377#GzC2H040#5518#Fusarium_graminearum#unaffected_pathogenicity	74.278	2.00e-162
g3562.t1	hypothetical protein	Q6FW72#PHI:9271#Cgfig4_(CAGL0D02464g)#5478#Candida_glabrata#unaffected_pathogenicity__reduced_virulence	50.505	1.22e-83
g3590.t1	hypothetical protein	G4NHH2#PHI:11101#UPL3_(MGG_03841)#318829#Magnaporthe_oryzae#reduced_virulence	64.348	0.0
g3595.t1	hypothetical protein	A0A8E5HXI9#PHI:124672#Gap2_(Uv8b_075480)#1159556#Ustilaginoidea_virens#unaffected_pathogenicity	58.670	0.0
g3595.t2	hypothetical protein	A0A8E5HXI9#PHI:124672#Gap2_(Uv8b_075480)#1159556#Ustilaginoidea_virens#unaffected_pathogenicity	53.554	0.0
g3601.t1	hypothetical protein	I1SA65#PHI:1440__PHI:5574#GzNot002__FgNOT3#5518#Fusarium_graminearum#reduced_virulence	72.355	0.0
g3602.t1	hypothetical protein	I1S0W0#PHI:1417#GzC2H084#5518#Fusarium_graminearum#unaffected_pathogenicity	50.463	9.33e-69
g361.t1	hypothetical protein	A0A2H3G1R9#PHI:124420#Eps1_(FGSG_06174)#5518#Fusarium_graminearum#reduced_virulence	59.733	0.0
g3618.t1	hypothetical protein	Q4WYU7#PHI:2528#SLY1#746128#Aspergillus_fumigatus#lethal	64.812	0.0
g3622.t1	hypothetical protein	E9EDR6#PHI:9487#MaChsI_(XP_007814354.1)#92637#Metarhizium_acridum#unaffected_pathogenicity	77.373	0.0
g3634.t1	H(+)-transporting V0 sector ATPase subunit d	A0A1D8PKX3#PHI:8905#VMA6#5476#Candida_albicans#reduced_virulence	51.233	4.58e-120
g3641.t1	hypothetical protein	G4MKQ2#PHI:123424#LHS1_(MGG_06648)#318829#Magnaporthe_oryzae#unaffected_pathogenicity	54.258	0.0
g3650.t1	hypothetical protein	I1RIT1#PHI:11594#FgMFS1_(FGSG_03725)#5518#Fusarium_graminearum#reduced_virulence	57.219	0.0
g3659.t1	hypothetical protein	I1S248#PHI:8914#FgVPS24_(FGSG_10832)#5518#Fusarium_graminearum#lethal	68.103	8.64e-98
g3662.t1	hypothetical protein	A0A0J9VQD6#PHI:123682#Dbp40_(FOXG_12762)#5507#Fusarium_oxysporum#reduced_virulence	73.950	0.0
g3666.t1	hypothetical protein	N4VLC7#PHI:9476#CoTHR4_(Cob_04177)#5465#Colletotrichum_orbiculare#reduced_virulence	73.635	0.0
g3668.t1	homocysteine methyltransferase Met26	G4ML75#PHI:4688#MET6#318829#Magnaporthe_oryzae#loss_of_pathogenicity	86.945	0.0
g367.t1	Nucleolar protein 9, variant 2	A0A0D2XCZ5#PHI:124010#PUF5-Ri_(FOXG_01770)#5507#Fusarium_oxysporum#reduced_virulence	58.667	3.73e-76
g367.t2	Nucleolar protein 9	A0A0D2XCZ5#PHI:124010#PUF5-Ri_(FOXG_01770)#5507#Fusarium_oxysporum#reduced_virulence	66.570	0.0
g3689.t1	hypothetical protein	I1RWW4#PHI:1331__PHI:3111__PHI:4023#GzbZIP013__FgAP1__Fgap1#5518#Fusarium_graminearum#unaffected_pathogenicity	59.197	0.0
g3690.t1	hypothetical protein	A0A0E0S0J3#PHI:1242#FGSG_08631#5518#Fusarium_graminearum#unaffected_pathogenicity	75.701	0.0
g3692.t1	hypothetical protein	E9F076#PHI:9534#Pr1A_(MAA_05675)#568076#Metarhizium_robertsii#unaffected_pathogenicity__reduced_virulence	56.077	1.22e-135
g3697.t1	hypothetical protein	V6RJG0#PHI:1794#GzZC109#5518#Fusarium_graminearum#unaffected_pathogenicity	62.407	0.0
g3703.t1	hypothetical protein	Q4X1I5#PHI:123303#Nmo5#746128#Aspergillus_fumigatus#reduced_virulence	63.037	1.19e-149
g3706.t1	hypothetical protein	J4W7P1#PHI:124316#Eng1_(BBA_04753)#176275#Beauveria_bassiana#reduced_virulence__increased_virulence_(hypervirulence)	69.124	2.96e-104
g3731.t1	hypothetical protein	I1RXD6#PHI:1535#GzMADS002#5518#Fusarium_graminearum#unaffected_pathogenicity	59.956	0.0
g3733.t1	hypothetical protein	I1RXD4#PHI:1596#GzOB036#5518#Fusarium_graminearum#unaffected_pathogenicity	64.773	8.69e-36
g3736.t1	hypothetical protein	G4NGW8#PHI:3175#MoSnf4#318829#Magnaporthe_oryzae#loss_of_pathogenicity	65.252	8.92e-172
g3776.t1	hypothetical protein	I1RJT8#PHI:8909#FgVPS22_(FGSG_04120)#5518#Fusarium_graminearum#reduced_virulence	75.397	7.50e-134
g3777.t1	hypothetical protein	J4UPL6#PHI:5394#Mas5#176275#Beauveria_bassiana#loss_of_pathogenicity	99.532	0.0
g3780.t1	Guanine nucleotide-binding protein subunit beta	I1RJS2#PHI:1015#GzGPB1#5518#Fusarium_graminearum#reduced_virulence	96.657	0.0
g3781.t1	hypothetical protein	I1RJS3#PHI:1162#BDM1#5518#Fusarium_graminearum#reduced_virulence__unaffected_pathogenicity	64.548	2.98e-134
g3784.t1	hypothetical protein	G4N531#PHI:123764#Taf14_(MGG_05204)#318829#Magnaporthe_oryzae#reduced_virulence	54.911	4.04e-85
g3785.t1	hypothetical protein	I1RJS7#PHI:1902#GzZC217#5518#Fusarium_graminearum#unaffected_pathogenicity	68.353	0.0
g3787.t1	Protein phosphatase 2C 1	I1RJS9#PHI:2326__PHI:2491__PHI:5720#PTC1__FgPTC1__ScOrtholog_PTC1#5518#Fusarium_graminearum#reduced_virulence__unaffected_pathogenicity	62.034	0.0
g3790.t1	hypothetical protein	I1RJT0#PHI:8913#FgVPS2_(FGSG_04112)#5518#Fusarium_graminearum#lethal	87.168	5.63e-125
g3791.t1	hypothetical protein	G4N536#PHI:9302#Mofzo1_(MGG_05209)#318829#Magnaporthe_oryzae#reduced_virulence	62.835	0.0
g3791.t2	hypothetical protein	G4N536#PHI:9302#Mofzo1_(MGG_05209)#318829#Magnaporthe_oryzae#reduced_virulence	64.181	0.0
g3794.t1	glutamate dehydrogenase (NADP(+)) gdh1	H6ULV1#PHI:5450#Gdh2#474922#Colletotrichum_gloeosporioides#reduced_virulence__unaffected_pathogenicity	79.522	0.0
g3795.t1	hypothetical protein	A0A4E9DS39#PHI:124771#BUD14_(FGSG_04118)#5518#Fusarium_graminearum#reduced_virulence	52.217	0.0
g3799.t1	hypothetical protein	A0A2H3GBM8#PHI:124715#Con7_(FGSG_04134)#5518#Fusarium_graminearum#reduced_virulence__unaffected_pathogenicity	69.792	1.08e-153
g380.t1	hypothetical protein	I1RAE2#PHI:1241#FGSG_00469#5518#Fusarium_graminearum#unaffected_pathogenicity	79.885	1.47e-95
g380.t2	hypothetical protein	I1RAE2#PHI:1241#FGSG_00469#5518#Fusarium_graminearum#unaffected_pathogenicity	73.603	0.0
g3804.t1	hypothetical protein	G2X6A8#PHI:10410#VdTHI20#27337#Verticillium_dahliae#reduced_virulence	58.513	1.09e-173
g3805.t1	hypothetical protein	G2X6A8#PHI:10410#VdTHI20#27337#Verticillium_dahliae#reduced_virulence	59.200	2.81e-31
g3813.t1	hypothetical protein	A7E480#PHI:11003#SS1G_00102_(SsCCS)#5180#Sclerotinia_sclerotiorum#reduced_virulence__increased_virulence_(hypervirulence)	54.167	4.72e-95
g3813.t2	hypothetical protein	A7E480#PHI:11003#SS1G_00102_(SsCCS)#5180#Sclerotinia_sclerotiorum#reduced_virulence__increased_virulence_(hypervirulence)	54.167	5.05e-95
g3814.t1	hypothetical protein	A0JC82#PHI:578#NoxR#35717#Epichloe_festucae#enhanced_antagonism	72.676	0.0
g3818.t1	Mitogen-activated protein kinase adapter protein MST50	I1RJR9#PHI:3375#FgSte50#5518#Fusarium_graminearum#loss_of_pathogenicity	76.423	0.0
g3819.t3	hypothetical protein	A0A098DG04#PHI:1270#FGSG_03146#5518#Fusarium_graminearum#unaffected_pathogenicity	50.000	2.91e-17
g3836.t1	Chitin synthase, class 7	Q5YCW8#PHI:337#CHS7#5507#Fusarium_oxysporum#reduced_virulence	82.036	0.0
g3856.t1	hypothetical protein	I1RG87#PHI:1358#GzC2H018#5518#Fusarium_graminearum#unaffected_pathogenicity	56.195	0.0
g3857.t1	hypothetical protein	I1RG88#PHI:7649#FgPR-IL-2#5518#Fusarium_graminearum#unaffected_pathogenicity	57.527	7.18e-79
g3865.t1	hypothetical protein	A0A1C3YMS9#PHI:1887#GzZC202#5518#Fusarium_graminearum#unaffected_pathogenicity	64.846	0.0
g3865.t2	hypothetical protein	A0A1C3YMS9#PHI:1887#GzZC202#5518#Fusarium_graminearum#unaffected_pathogenicity	65.903	1.02e-159
g3866.t1	hypothetical protein	T2C913#PHI:3225#Ndo1#36651#Penicillium_digitatum#unaffected_pathogenicity	53.659	2.81e-178
g3869.t1	hypothetical protein	G4N2X9#PHI:5189#MoLDS1#318829#Magnaporthe_oryzae#reduced_virulence	55.616	0.0
g3893.t1	hypothetical protein	E3Q2L6#PHI:6825#GPI12#31870#Colletotrichum_graminicola#loss_of_pathogenicity	62.706	2.80e-128
g390.t1	hypothetical protein	J5K1X2#PHI:7036#Pmt4#176275#Beauveria_bassiana#increased_virulence_(hypervirulence)__reduced_virulence	99.607	0.0
g3908.t1	hypothetical protein	I1RWS0#PHI:1592#GzOB032#5518#Fusarium_graminearum#unaffected_pathogenicity	51.961	1.42e-62
g391.t1	hypothetical protein	A0A4V1WQ42#PHI:125089#G11762#5599#Alternaria_alternata#unaffected_pathogenicity	52.174	3.12e-148
g3920.t1	hypothetical protein	G4NCW8#PHI:2101#MGG_11454.5#318829#Magnaporthe_oryzae#unaffected_pathogenicity	58.333	1.07e-173
g3922.t1	hypothetical protein	P40086#PHI:503#COX15#4932#Saccharomyces_cerevisiae#reduced_virulence	52.332	2.69e-133
g3924.t1	hypothetical protein	A0A2N6NCM2#PHI:11717#Swi6#176275#Beauveria_bassiana#reduced_virulence	80.827	2.24e-119
g3926.t1	hypothetical protein	E9EQM1#PHI:3817#MrGAT#568076#Metarhizium_robertsii#reduced_virulence	74.228	0.0
g3929.t1	hypothetical protein	I1RWT7#PHI:1793#GzZC108#5518#Fusarium_graminearum#reduced_virulence	66.591	0.0
g3931.t1	hypothetical protein	G4MY67#PHI:9290#RAM1_(MGG_01287T0)#318829#Magnaporthe_oryzae#reduced_virulence	58.652	0.0
g3931.t2	hypothetical protein	G4MY67#PHI:9290#RAM1_(MGG_01287T0)#318829#Magnaporthe_oryzae#reduced_virulence	58.652	0.0
g3935.t1	hypothetical protein	I1RW84#PHI:6183#FgVps27#5518#Fusarium_graminearum#reduced_virulence	67.445	0.0
g394.t1	hypothetical protein	A0A1C3YHR0#PHI:1426#GzC2H094#5518#Fusarium_graminearum#unaffected_pathogenicity	55.274	0.0
g3942.t1	hypothetical protein	W7LS89#PHI:6262#FUG1#117187#Fusarium_verticillioides#reduced_virulence	61.217	0.0
g3945.t1	hypothetical protein	I1RYK6#PHI:124839#Chy2_(FGSG_09462)#5518#Fusarium_graminearum#unaffected_pathogenicity	61.416	0.0
g3959.t1	hypothetical protein	A0A098DG04#PHI:1270#FGSG_03146#5518#Fusarium_graminearum#unaffected_pathogenicity	59.567	1.73e-116
g3963.t1	hypothetical protein	Q696X2#PHI:414#GOX1#13684#Parastagonospora_nodorum#unaffected_pathogenicity	71.296	0.0
g3973.t1	hypothetical protein	H9C592#PHI:2590__PHI:2611#CMLE#5507#Fusarium_oxysporum#loss_of_pathogenicity	69.424	0.0
g3981.t1	Serine/threonine-protein kinase 4, variant 2	A0A0E0SFK2#PHI:1272#FGSG_09492#5518#Fusarium_graminearum#unaffected_pathogenicity	62.235	0.0
g3981.t2	Serine/threonine-protein kinase 4	A0A0E0SFK2#PHI:1272#FGSG_09492#5518#Fusarium_graminearum#unaffected_pathogenicity	62.141	0.0
g3988.t1	hypothetical protein	I1RYN7#PHI:1299#GzAT003#5518#Fusarium_graminearum#unaffected_pathogenicity	70.507	0.0
g40.t1	hypothetical protein	G2WVC8#PHI:125222#VdPAT1_(VDAG_02269)#27337#Verticillium_dahliae#reduced_virulence	82.068	0.0
g4001.t1	hypothetical protein	G2XD29#PHI:2731#VdSge1#27337#Verticillium_dahliae#loss_of_pathogenicity	50.784	1.63e-175
g4006.t1	Short-chain dehydrogenase/reductase aba4	G4N1P8#PHI:5440#ABA4#318829#Magnaporthe_oryzae#reduced_virulence	71.654	6.34e-138
g4009.t1	hypothetical protein	I1RXG6#PHI:12009#Fgspe2_(FGSG_09035)#5518#Fusarium_graminearum#reduced_virulence	71.120	0.0
g4019.t1	hypothetical protein	I1RV69#PHI:1234#FGSG_08133#5518#Fusarium_graminearum#lethal	83.676	0.0
g4025.t1	hypothetical protein	A0A1B7Y872#PHI:11711#ChHxt3_(XP_018156754)#80884#Colletotrichum_higginsianum#unaffected_pathogenicity	73.788	0.0
g4029.t1	hypothetical protein	I1RV65#PHI:1398#GzC2H061#5518#Fusarium_graminearum#unaffected_pathogenicity	59.062	0.0
g4031.t1	hypothetical protein	L7JCL9#PHI:10459#Gtb1#318829#Magnaporthe_oryzae#reduced_virulence	55.062	0.0
g4031.t3	hypothetical protein	L7JCL9#PHI:10459#Gtb1#318829#Magnaporthe_oryzae#reduced_virulence	55.062	0.0
g4041.t1	hypothetical protein	G5EH28#PHI:5598#FZC9#318829#Magnaporthe_oryzae#unaffected_pathogenicity	55.056	1.82e-173
g4046.t1	hypothetical protein	J4UIJ0#PHI:9546#BbepnL-1_(BBA_07766)#176275#Beauveria_bassiana#reduced_virulence	56.077	4.08e-137
g406.t1	hypothetical protein	J5K8H0#PHI:4990#Ras3#176275#Beauveria_bassiana#reduced_virulence	99.654	0.0
g4068.t1	hypothetical protein	A0A1B5L492#PHI:124528#STP22_(XP_043000182)#1159556#Villosiclava_virens#unaffected_pathogenicity	72.568	0.0
g4070.t1	Putative DNA helicase ino80	Q59KI4#PHI:123148#Ino80#5476#Candida_albicans#reduced_virulence	55.218	0.0
g4070.t2	Putative DNA helicase ino80, variant 2	Q59KI4#PHI:123148#Ino80#5476#Candida_albicans#reduced_virulence	55.218	0.0
g4074.t1	hypothetical protein	Q2KN79#PHI:522__PHI:2808#GAS1__Gas1#5507#Fusarium_oxysporum#reduced_virulence	59.687	0.0
g4081.t1	hypothetical protein	E9EUQ4#PHI:10530#MrMao-1_(MAA_03753)#568076#Metarhizium_robertsii#increased_virulence_(hypervirulence)	57.667	0.0
g4084.t1	Superoxide dismutase [Mn], mitochondrial	Q6TDT0#PHI:420#SOD2#552467#Cryptococcus_bacillisporus#loss_of_pathogenicity	51.020	3.38e-62
g409.t1	hypothetical protein	J5K3A2#PHI:124049#RNT2_(BBA_00428)#176275#Beauveria_bassiana#unaffected_pathogenicity__reduced_virulence__increased_virulence_(hypervirulence)	98.171	0.0
g4090.t1	hypothetical protein	I1RXT3#PHI:7672#FgLetm1#5518#Fusarium_graminearum#reduced_virulence	70.344	0.0
g4091.t1	Sorting nexin-4	Q522W5#PHI:2086__PHI:9303#Moatg24__Moatg24_(XP_003716251.1)#318829#Magnaporthe_oryzae#unaffected_pathogenicity__reduced_virulence	63.340	0.0
g4092.t1	hypothetical protein	W7M9G9#PHI:124559#Kex2_(FVEG_03645)#117187#Fusarium_verticillioides#reduced_virulence	63.909	0.0
g4093.t1	hypothetical protein	I1RRI0#PHI:1381#GzC2H044#5518#Fusarium_graminearum#unaffected_pathogenicity	65.625	2.20e-55
g410.t1	hypothetical protein	G4N008#PHI:5395#MoSec62#318829#Magnaporthe_oryzae#reduced_virulence	65.803	3.72e-145
g4118.t1	hypothetical protein	L7HYB8#PHI:11790#MoTwf#318829#Magnaporthe_oryzae#reduced_virulence	57.738	1.83e-132
g4139.t1	hypothetical protein	I1RS33#PHI:1250#FGSG_06940#5518#Fusarium_graminearum#unaffected_pathogenicity	57.319	0.0
g4140.t1	Pkinase-domain-containing protein	A0A098DTI0#PHI:1180__PHI:125065#(Sc_Sat4)__Sat4#5518#Fusarium_graminearum#reduced_virulence__unaffected_pathogenicity	76.680	0.0
g4151.t1	hypothetical protein	I1RKC4#PHI:1169__PHI:1172#HDF2#5518#Fusarium_graminearum#reduced_virulence	73.130	0.0
g4155.t1	Ras-related protein Rab-11B	A0A139Y2L7#PHI:10571#Rab11A#5811#Toxoplasma_gondii#reduced_virulence	66.977	6.44e-101
g4173.t1	60S ribosomal protein L2	I1RS24#PHI:1584#GzOB024#5518#Fusarium_graminearum#unaffected_pathogenicity	95.669	0.0
g4176.t1	Eukaryotic peptide chain release factor subunit 1	G4N8F9#PHI:9553#Moarf1#318829#Magnaporthe_oryzae#unaffected_pathogenicity	86.353	0.0
g4187.t1	E3 ubiquitin ligase complex SCF subunit scon-3	G4N3J5#PHI:5306#MoSKP1#318829#Magnaporthe_oryzae#loss_of_pathogenicity	76.786	3.38e-93
g4189.t1	Arf GTPase arl1, variant 2	G4N3J3#PHI:9548#Moarl1#318829#Magnaporthe_oryzae#reduced_virulence	88.333	5.61e-114
g4189.t2	Arf GTPase arl1	G4N3J3#PHI:9548#Moarl1#318829#Magnaporthe_oryzae#reduced_virulence	95.556	1.23e-127
g4192.t1	hypothetical protein	D0ERY7#PHI:2202__PHI:7327#PdeH__MopdeH#318829#Magnaporthe_oryzae#reduced_virulence__loss_of_pathogenicity	50.968	0.0
g4193.t1	hypothetical protein	A0A0J9UD20#PHI:124437#Doa4_(FOXG_01907)#5507#Fusarium_oxysporum#reduced_virulence	54.125	0.0
g4204.t1	hypothetical protein	I1RS35#PHI:9743#Pex3_(FGSG_06942)#5518#Fusarium_graminearum#reduced_virulence	63.977	0.0
g4206.t1	hypothetical protein	I1RS37#PHI:1643#GzWing015#5518#Fusarium_graminearum#reduced_virulence	59.335	0.0
g4210.t1	hypothetical protein	A0A1C3YKB7#PHI:124477#FGSG_05831#5518#Fusarium_graminearum#reduced_virulence	60.164	0.0
g4216.t1	NADH-cytochrome b5 reductase	F9X691#PHI:4914#ZtCBR1#1047171#Zymoseptoria_tritici#reduced_virulence	69.498	3.16e-128
g4217.t2	hypothetical protein	I1RS41#PHI:1529#Gzscp#5518#Fusarium_graminearum#reduced_virulence	73.744	0.0
g4217.t3	hypothetical protein	I1RS41#PHI:1529#Gzscp#5518#Fusarium_graminearum#reduced_virulence	76.190	0.0
g4218.t1	Sorting nexin, cytoplasm-to-vacuole targeting pathway/endosomal sorting	A0A098DRQ4#PHI:8063__PHI:123543#FgSnx41_(FGSG_16745)__FgATG20_(FGSG_06950)#5518#Fusarium_graminearum#reduced_virulence	78.387	0.0
g4219.t1	mRNA-capping enzyme subunit alpha	I1RS43#PHI:1585#GzOB025#5518#Fusarium_graminearum#unaffected_pathogenicity	66.580	0.0
g4222.t1	hypothetical protein	G4N850#PHI:123763#Snf5_(MGG_06315)#318829#Magnaporthe_oryzae#reduced_virulence	57.726	0.0
g4225.t1	hypothetical protein	A0A0J9UDF4#PHI:124006#PUF1_(FOXG_01859)#5507#Fusarium_oxysporum#reduced_virulence	71.147	0.0
g4226.t1	hypothetical protein	A0A1C3YKT9#PHI:1202#(Sc_Cla4)#5518#Fusarium_graminearum#reduced_virulence	73.529	0.0
g423.t1	hypothetical protein	E9F076#PHI:9534#Pr1A_(MAA_05675)#568076#Metarhizium_robertsii#unaffected_pathogenicity__reduced_virulence	64.175	5.29e-176
g4231.t1	Serine/threonine-protein kinase ark1, variant 2	V6RFV4#PHI:1230#FGSG_06959#5518#Fusarium_graminearum#lethal	72.120	0.0
g4231.t2	Serine/threonine-protein kinase ark1	V6RFV4#PHI:1230#FGSG_06959#5518#Fusarium_graminearum#lethal	76.716	0.0
g4236.t1	hypothetical protein	I1RS57#PHI:1253#FGSG_06970#5518#Fusarium_graminearum#unaffected_pathogenicity	64.350	0.0
g4239.t1	hypothetical protein	A0A098DTH7#PHI:1518#GzHOMEL016#5518#Fusarium_graminearum#unaffected_pathogenicity	53.143	1.79e-104
g4239.t2	hypothetical protein	A0A098DTH7#PHI:1518#GzHOMEL016#5518#Fusarium_graminearum#unaffected_pathogenicity	50.954	9.13e-102
g4258.t1	hypothetical protein	A0A194VIY4#PHI:11525#VM1G_10693_(VmDODA)#105487#Valsa_mali#reduced_virulence	54.386	2.26e-108
g4258.t2	hypothetical protein	A0A194VIY4#PHI:11525#VM1G_10693_(VmDODA)#105487#Valsa_mali#reduced_virulence	54.386	5.64e-108
g4262.t1	COP9 signalosome catalytic subunit rri1	J4KP58#PHI:11597#Csn5#176275#Beauveria_bassiana#reduced_virulence	98.820	0.0
g4286.t1	hypothetical protein	N4VBG2#PHI:6970#Copag1#5465#Colletotrichum_orbiculare#reduced_virulence	69.711	0.0
g4286.t2	hypothetical protein	N4VBG2#PHI:6970#Copag1#5465#Colletotrichum_orbiculare#reduced_virulence	53.818	1.52e-52
g4287.t1	hypothetical protein	N4VBG2#PHI:6970#Copag1#5465#Colletotrichum_orbiculare#reduced_virulence	71.791	0.0
g4287.t2	hypothetical protein	N4VBG2#PHI:6970#Copag1#5465#Colletotrichum_orbiculare#reduced_virulence	60.405	9.79e-117
g4304.t1	hypothetical protein	I1S282#PHI:1452#GzHSF003#5518#Fusarium_graminearum#unaffected_pathogenicity	61.552	0.0
g4313.t1	alpha-tubulin	Q4WKG5#PHI:2530#TUB1#746128#Aspergillus_fumigatus#lethal__loss_of_pathogenicity	68.000	0.0
g4322.t1	High mobility group nhp1	Q2Q466#PHI:1063#MNH6#318829#Magnaporthe_oryzae#reduced_virulence	84.211	1.05e-52
g4324.t1	oligomeric, coiled-coil, peripheral membrane protein	Q51UJ9#PHI:2085__PHI:11534#Moatg11__MoAtg11_(MGG_04486)#318829#Magnaporthe_oryzae#unaffected_pathogenicity__increased_virulence_(hypervirulence)__reduced_virulence	50.759	0.0
g4329.t1	hypothetical protein	I1RU06#PHI:6124__PHI:5750#FGSG_07678__ScOrtholog_GIC1#5518#Fusarium_graminearum#reduced_virulence	67.612	0.0
g4332.t1	NADH:ubiquinone oxidoreductase 49kD subunit	I1RA52#PHI:445#NOS1#5518#Fusarium_graminearum#reduced_virulence	88.421	0.0
g4337.t1	hypothetical protein	G4MR33#PHI:6396#MoMNR2#318829#Magnaporthe_oryzae#reduced_virulence	52.241	0.0
g4342.t1	Transcription elongation factor spt6	Q4HYQ4#PHI:1601#GzOB042#5518#Fusarium_graminearum#unaffected_pathogenicity	79.066	0.0
g4343.t1	Mitogen-activated protein kinase kinae mst7	E9EWM2#PHI:5430#Mero-Ste7#568076#Metarhizium_robertsii#reduced_virulence	80.739	0.0
g4350.t1	Protein kinase	A0A8E5HSC9#PHI:124204#Snf1_(Uv8b_04520)#1159556#Ustilaginoidea_virens#increased_virulence_(hypervirulence)	76.366	0.0
g4361.t1	hypothetical protein	I1RSY2#PHI:1588#GzOB028#5518#Fusarium_graminearum#lethal	64.706	5.88e-62
g4364.t1	5-aminolevulinate synthase, mitochondrial	Q1L2E2#PHI:595__PHI:2248#ALS1__Als1#13684#Parastagonospora_nodorum#reduced_virulence__loss_of_pathogenicity	70.915	0.0
g4367.t1	hypothetical protein	K3VDG8#PHI:123891#LaeB_(XP_009259110.1)#101028#Fusarium_pseudograminearum#reduced_virulence	67.333	0.0
g4368.t1	casein kinase I	A0A0E0S0W9#PHI:1235#FGSG_08731#5518#Fusarium_graminearum#lethal	95.968	0.0
g4370.t1	hypothetical protein	I1RWQ0#PHI:1240__PHI:3088#FGSG_08729__CPK2#5518#Fusarium_graminearum#unaffected_pathogenicity__loss_of_pathogenicity	81.377	1.18e-146
g4370.t2	hypothetical protein	I1RWQ0#PHI:1240__PHI:3088#FGSG_08729__CPK2#5518#Fusarium_graminearum#unaffected_pathogenicity__loss_of_pathogenicity	77.809	0.0
g4373.t1	hypothetical protein	I1RWA9#PHI:1647#GzWing019#5518#Fusarium_graminearum#reduced_virulence	77.733	0.0
g4386.t1	hypothetical protein	N4VQQ5#PHI:3280#CoRAS1#5465#Colletotrichum_orbiculare#lethal	90.610	4.99e-138
g4386.t2	hypothetical protein	N4VQQ5#PHI:3280#CoRAS1#5465#Colletotrichum_orbiculare#lethal	91.388	1.45e-135
g4402.t1	hypothetical protein	A4QXV8#PHI:123289__PHI:123551#MoADE12_(MGG_17000)__MoAde12_(MGG_17000)#318829#Magnaporthe_oryzae#reduced_virulence	72.406	0.0
g4408.t1	hypothetical protein	G4N5N0#PHI:5441#ABA_GPCR#318829#Magnaporthe_oryzae#unaffected_pathogenicity	50.498	0.0
g441.t1	hypothetical protein	E3QQT6#PHI:9111#Cgtrpf3#31870#Colletotrichum_graminicola#unaffected_pathogenicity	59.966	0.0
g4414.t1	autophagy protein 16, interacts with Atg12p-Atg5p	A0A2N6NZW9#PHI:124106#Atg16#176275#Beauveria_bassiana#reduced_virulence	91.803	5.92e-114
g4414.t2	autophagy protein 16, interacts with Atg12p-Atg5p, variant 2	A0A2N6NZW9#PHI:124106#Atg16#176275#Beauveria_bassiana#reduced_virulence	96.491	1.08e-113
g4418.t1	hypothetical protein	G4MZD0#PHI:3060__PHI:4054#Molrg1__Lrg1#318829#Magnaporthe_oryzae#loss_of_pathogenicity	60.485	0.0
g4425.t1	glutamine--fructose-6-phosphate transaminase (isomerizing)	E9R5E2#PHI:2513#GFA1#746128#Aspergillus_fumigatus#lethal__loss_of_pathogenicity	84.758	0.0
g4426.t1	26S proteasome subunit rpt4	I1RC95#PHI:1566#GzOB006#5518#Fusarium_graminearum#lethal	94.885	0.0
g4428.t1	hypothetical protein	J4UN91#PHI:11172#Ubr1_(BBA_04432)#176275#Beauveria_bassiana#reduced_virulence	99.244	0.0
g4435.t1	Cobalt uptake protein cot1	A0A1C3YI80#PHI:124755#Cot1_(FGSG_01188)#5518#Fusarium_graminearum#reduced_virulence	82.879	0.0
g4442.t1	hypothetical protein	I1RC79#PHI:1462__PHI:10388#GzCCAAT002__FCT1_(FGSG_01182)#5518#Fusarium_graminearum#reduced_virulence	58.537	1.53e-65
g4446.t1	hypothetical protein	A0A098D2S9#PHI:1303#GzbHLH004#5518#Fusarium_graminearum#unaffected_pathogenicity	60.345	0.0
g4448.t1	hypothetical protein	I1RC71#PHI:2714#PEX5#5518#Fusarium_graminearum#reduced_virulence	77.252	0.0
g4450.t1	hypothetical protein	I1RC73#PHI:1933__PHI:6134#GzZC248__FHS1#5518#Fusarium_graminearum#reduced_virulence	53.000	1.37e-162
g4451.t1	cystathionine gamma-lyase cys3	A0A0K0GQB7#PHI:9986#MetB_(PXO_03157)#347#Xanthomonas_oryzae#reduced_virulence	50.390	2.13e-125
g4459.t1	hypothetical protein	A0A098DK45#PHI:7123#Fgvps39#5518#Fusarium_graminearum#reduced_virulence	65.996	0.0
g4473.t1	RNA polymerase II holoenzyme cyclin-like subunit	I1RKF3#PHI:2418__PHI:2419#CID1#5518#Fusarium_graminearum#reduced_virulence	68.997	5.88e-168
g4474.t1	hypothetical protein	G4NCI6#PHI:6612#Mocapn9#318829#Magnaporthe_oryzae#unaffected_pathogenicity__reduced_virulence	51.988	0.0
g448.t1	3',5'-cyclic-nucleotide phosphodiesterase (PDEase) (3':5'-CNP)	A0A0J9V3Z8#PHI:10878#Cna1_(XP_018243626)#5507#Fusarium_oxysporum#reduced_virulence	70.232	0.0
g448.t2	3',5'-cyclic-nucleotide phosphodiesterase (PDEase) (3':5'-CNP), variant 2	A0A0J9V3Z8#PHI:10878#Cna1_(XP_018243626)#5507#Fusarium_oxysporum#reduced_virulence	70.251	0.0
g4484.t1	hypothetical protein	E9DXX9#PHI:12259__PHI:12260__PHI:12261#MaSom1_(GenBank_accession_No._MAC_02477)_(OE-4)__MaSom1_(GenBank_accession_No._MAC_02477)_(OE-34)__MaSom1_(GenBank_accession_No._MAC_02477)_(OE-55)#92637#Metarhizium_acridum#increased_virulence_(hypervirulence)	61.138	0.0
g4488.t1	hypothetical protein	I1RFZ8#PHI:1663#GzCCHC003#5518#Fusarium_graminearum#unaffected_pathogenicity	84.388	2.29e-126
g4491.t1	MCM DNA helicase complex subunit	I1RFX8#PHI:1574#GzOB014#5518#Fusarium_graminearum#lethal	83.977	0.0
g4494.t1	hypothetical protein	A0A1B7Y7A9#PHI:11709#ChHxt1_(XP_018156460)#80884#Colletotrichum_higginsianum#unaffected_pathogenicity	71.206	0.0
g4496.t1	hypothetical protein	A0A384K1X9#PHI:10369#BcBGL5_(BCIN_14g00650)#40559#Botrytis_cinerea#reduced_virulence	57.519	0.0
g4497.t1	hypothetical protein	I1RFY9#PHI:1357#GzC2H017#5518#Fusarium_graminearum#unaffected_pathogenicity	54.648	0.0
g4505.t1	hypothetical protein	E9F6D9#PHI:11676#Coh2_(MAA_07838)#568076#Metarhizium_robertsii#reduced_virulence	57.407	8.51e-61
g451.t1	Pre-mRNA-splicing factor cef1	I1RZG7#PHI:1551#GzMyb015#5518#Fusarium_graminearum#unaffected_pathogenicity	76.282	0.0
g4517.t1	hypothetical protein	G4N7I7#PHI:11245#Moswd2_(MGG_06406)#318829#Magnaporthe_oryzae#reduced_virulence	60.263	1.06e-168
g4522.t1	dolichyl-P-Man:Man(5)GlcNAc(2)-PP-dolichol alpha-1,3-mannosyltransferase	M1RXP4#PHI:4165#ALG3#318829#Magnaporthe_oryzae#reduced_virulence	60.748	0.0
g4523.t1	hypothetical protein	I1RZ35#PHI:1598#GzOB038#5518#Fusarium_graminearum#reduced_virulence	73.723	6.84e-70
g4537.t1	hypothetical protein	G2X5P4#PHI:125047#CreC#27337#Verticillium_dahliae#reduced_virulence__unaffected_pathogenicity	62.438	0.0
g4538.t1	ERMES complex Ca(2+)-binding regulatory GTPase gem1	J4W8U0#PHI:6280#Bmiro#176275#Beauveria_bassiana#reduced_virulence	99.522	0.0
g4542.t1	hypothetical protein	I1RBN6#PHI:1799#GzZC114#5518#Fusarium_graminearum#unaffected_pathogenicity	77.157	0.0
g4542.t2	hypothetical protein	I1RBN6#PHI:1799#GzZC114#5518#Fusarium_graminearum#unaffected_pathogenicity	79.755	0.0
g4543.t1	hypothetical protein	N4X9G3#PHI:4233#Ftr1#5016#Bipolaris_maydis#reduced_virulence	56.583	3.45e-132
g4544.t1	hypothetical protein	I1RMG9#PHI:1011#FET3#5518#Fusarium_graminearum#unaffected_pathogenicity	72.696	0.0
g4553.t1	Aldehyde dehydrogenase	V6R2Z2#PHI:124475#FGSG_00979#5518#Fusarium_graminearum#reduced_virulence	81.059	0.0
g4567.t1	hypothetical protein	G4N9W2#PHI:6607#ARRDC1#318829#Magnaporthe_oryzae#reduced_virulence	71.750	0.0
g4569.t1	hypothetical protein	I1RBL8#PHI:1631#GzWing003#5518#Fusarium_graminearum#unaffected_pathogenicity	55.181	0.0
g4570.t1	Peptidyl-prolyl isomerase cwc27	I1ZIN3#PHI:6209#BbCyp9#176275#Beauveria_bassiana#unaffected_pathogenicity	98.529	0.0
g4571.t1	Peptidyl-prolyl isomerase cwc27	I1ZIN3#PHI:6209#BbCyp9#176275#Beauveria_bassiana#unaffected_pathogenicity	100.000	1.35e-136
g4580.t1	hypothetical protein	A7EB00#PHI:3936#Ss-caf1#5180#Sclerotinia_sclerotiorum#loss_of_pathogenicity	51.337	2.10e-65
g4582.t1	hypothetical protein	G4NH84#PHI:8588#Moppe1#318829#Magnaporthe_oryzae#reduced_virulence	79.241	0.0
g4588.t1	hypothetical protein	E9F076#PHI:9534#Pr1A_(MAA_05675)#568076#Metarhizium_robertsii#unaffected_pathogenicity__reduced_virulence	56.091	9.42e-151
g4592.t1	Rho GTPase, variant 2	A0SXQ6#PHI:1061#MgRho3#318829#Magnaporthe_oryzae#loss_of_pathogenicity	84.977	6.58e-133
g4592.t2	Rho GTPase	A0SXQ6#PHI:1061#MgRho3#318829#Magnaporthe_oryzae#loss_of_pathogenicity	84.651	1.46e-131
g4598.t1	hypothetical protein	I1S746#PHI:9538#Acd2_(FGSG_12669)#5518#Fusarium_graminearum#unaffected_pathogenicity	80.347	0.0
g461.t1	Serine/threonine-protein phosphatase PP2A catalytic subunit	Q6QIY0#PHI:2382#Upa2#5270#Ustilago_maydis#unaffected_pathogenicity	88.119	0.0
g4612.t1	beta-glucanosyltransferase	G4MV25#PHI:6711#Gel1#318829#Magnaporthe_oryzae#unaffected_pathogenicity__loss_of_pathogenicity	51.648	3.67e-159
g4618.t1	hypothetical protein	O93976#PHI:2364#Tom1#5507#Fusarium_oxysporum#reduced_virulence__increased_virulence_(hypervirulence)	65.970	1.78e-164
g4636.t1	Acetolactate synthase, mitochondrial	E9ESW5#PHI:11492#IlvC_(MAA__03009)#568076#Metarhizium_robertsii#reduced_virulence	87.871	0.0
g4638.t1	hypothetical protein	E9E1W3#PHI:9491#MaChsIII_(XP_007810158.1)#92637#Metarhizium_acridum#reduced_virulence	87.723	0.0
g4638.t2	hypothetical protein	E9E1W3#PHI:9491#MaChsIII_(XP_007810158.1)#92637#Metarhizium_acridum#reduced_virulence	87.279	0.0
g464.t1	hypothetical protein	G4N598#PHI:124542#Tom20_(MGG_06097)#318829#Magnaporthe_oryzae#reduced_virulence	54.815	1.42e-47
g4642.t1	Ras GTPase	I1S095#PHI:861__PHI:124837#RAS2__Ras2#5518__48490#Fusarium_graminearum__Fusarium_circinatum#reduced_virulence	88.608	9.05e-156
g467.t1	hypothetical protein	E9E959#PHI:123927#Dct2_(XP_007812747.1)#92637#Metarhizium_acridum#unaffected_pathogenicity	75.143	0.0
g4677.t1	hypothetical protein	J5JLJ4#PHI:123538#BbAcs2_(EJP66218)#176275#Beauveria_bassiana#reduced_virulence	97.619	0.0
g4679.t1	hypothetical protein	G4NF05#PHI:776__PHI:802__PHI:2053#MGG_00692__Mstu1#318829#Magnaporthe_oryzae#reduced_virulence__loss_of_pathogenicity	52.234	0.0
g469.t1	Methylsterol monooxygenase erg25B	B0YE73#PHI:7591#Erg25B#746128#Aspergillus_fumigatus#unaffected_pathogenicity	69.283	2.16e-153
g4695.t1	hypothetical protein	I1RDX3#PHI:1254#FGSG_01842#5518#Fusarium_graminearum#unaffected_pathogenicity	64.125	0.0
g4706.t1	Protein arg-6, mitochondrial	Q4WCZ1#PHI:2969#ArgEF#746128#Aspergillus_fumigatus#reduced_virulence	65.208	0.0
g471.t1	hypothetical protein	K3VB50#PHI:12053#Fpkapc_(FPSE_10348)#101028#Fusarium_pseudograminearum#reduced_virulence	52.431	5.56e-61
g471.t2	hypothetical protein	K3VB50#PHI:12053#Fpkapc_(FPSE_10348)#101028#Fusarium_pseudograminearum#reduced_virulence	52.500	6.67e-58
g4711.t1	hypothetical protein	A0AAD4IF67#PHI:125216#WD40#48097#Alternaria_panax#reduced_virulence	67.222	0.0
g4712.t1	Septin spn4	I1RT81#PHI:6410__PHI:6604#FgCdc12__FaCdc12(FGSG_07380)#5518__282267#Fusarium_graminearum__Fusarium_asiaticum#reduced_virulence	97.143	0.0
g4713.t1	hypothetical protein	I1RT82#PHI:1287#FGSG_07381#5518#Fusarium_graminearum#unaffected_pathogenicity	70.400	0.0
g4713.t2	hypothetical protein	I1RT82#PHI:1287#FGSG_07381#5518#Fusarium_graminearum#unaffected_pathogenicity	70.707	0.0
g4717.t1	hypothetical protein	J4W7P1#PHI:124316#Eng1_(BBA_04753)#176275#Beauveria_bassiana#reduced_virulence__increased_virulence_(hypervirulence)	90.969	0.0
g4721.t1	hypothetical protein	A0A0E0RW49#PHI:1603#GzOB044#5518#Fusarium_graminearum#unaffected_pathogenicity	80.763	0.0
g4738.t1	hypothetical protein	A0A098D619#PHI:1711#GzZC026#5518#Fusarium_graminearum#unaffected_pathogenicity	53.856	0.0
g475.t1	hypothetical protein	A0A4U9FGY6#PHI:124694#Pfn_(FGSG_06392)#5518#Fusarium_graminearum#reduced_virulence__unaffected_pathogenicity	80.916	1.60e-73
g4766.t1	vesicle coat component	G4MZM1#PHI:123966#ERV25_(MGG_08210)#318829#Magnaporthe_oryzae#unaffected_pathogenicity	68.636	1.18e-113
g4781.t1	hypothetical protein	I1S0C1#PHI:1668#GzCCHC008#5518#Fusarium_graminearum#unaffected_pathogenicity	60.526	0.0
g4782.t1	hypothetical protein	I1S0C0#PHI:1335__PHI:3110__PHI:3808__PHI:4244#GzbZIP017__FgATF1__Atf1__FgOS-2#5518#Fusarium_graminearum#reduced_virulence__increased_virulence_(hypervirulence)	66.045	0.0
g4811.t1	hypothetical protein	J4KNV2#PHI:6644#CIA30#176275#Beauveria_bassiana#increased_virulence_(hypervirulence)	98.690	1.48e-169
g4813.t1	glycogen synthase isoform 1	A0A0D2XDM3#PHI:4724#Gls1#5507#Fusarium_oxysporum#unaffected_pathogenicity	90.227	0.0
g4813.t2	glycogen synthase isoform 1, variant 2	A0A0D2XDM3#PHI:4724#Gls1#5507#Fusarium_oxysporum#unaffected_pathogenicity	88.105	0.0
g4823.t1	Glycogen synthase kinase 1	I1RT36#PHI:1200__PHI:4587#(Gsk3)__Fgk3#5518#Fusarium_graminearum#reduced_virulence__loss_of_pathogenicity	92.386	0.0
g4825.t1	translocase of outer mitochondrial membrane	Q4WDL0#PHI:2525#TOM40#746128#Aspergillus_fumigatus#lethal	56.305	7.95e-141
g4829.t1	hypothetical protein	A0A384K6F2#PHI:10434#BcactA_(Bcin16g02020)#40559#Botrytis_cinerea#reduced_virulence	97.600	0.0
g4840.t1	hypothetical protein	I1RT48#PHI:1216#FGSG_07344#5518#Fusarium_graminearum#reduced_virulence	74.735	0.0
g4849.t1	DExD/H-box ATP-dependent RNA helicase dhh1	Q58Z64#PHI:423#VAD1#5207#Cryptococcus_neoformans#reduced_virulence	75.000	0.0
g4849.t2	DExD/H-box ATP-dependent RNA helicase dhh1, variant 2	Q58Z64#PHI:423#VAD1#5207#Cryptococcus_neoformans#reduced_virulence	75.000	0.0
g4855.t1	saccharopepsin	Q8NJS2#PHI:697#Ugt51E1#5022#Leptosphaeria_maculans#unaffected_pathogenicity	69.291	0.0
g486.t1	hypothetical protein	G4MRB4#PHI:4491#SHM#318829#Magnaporthe_oryzae#reduced_virulence	61.506	0.0
g4871.t1	hypothetical protein	I1RPM7#PHI:1376#GzC2H039#5518#Fusarium_graminearum#unaffected_pathogenicity	68.725	0.0
g4875.t1	Autophagy protein 7	J5JFS1#PHI:9046#BbATG7_(BBA_08545)#176275#Beauveria_bassiana#reduced_virulence	98.865	0.0
g4877.t1	hypothetical protein	A0A1C3YJ96#PHI:1185#(Sc_Swe1)#5518#Fusarium_graminearum#reduced_virulence	61.558	0.0
g4889.t1	hypothetical protein	J4KLM1#PHI:123519#BbAMP3_(BBA_08528)#176275#Beauveria_bassiana#unaffected_pathogenicity	98.734	7.45e-54
g490.t1	hypothetical protein	I1RA20#PHI:1244#FGSG_00337#5518#Fusarium_graminearum#unaffected_pathogenicity	76.082	0.0
g4902.t1	Protein phosphatase 2C 2	G4MZ06#PHI:123078#MoPtc2#318829#Magnaporthe_oryzae#reduced_virulence	73.475	0.0
g4902.t2	Protein phosphatase 2C 2, variant 2	G4MZ06#PHI:123078#MoPtc2#318829#Magnaporthe_oryzae#reduced_virulence	72.973	0.0
g491.t1	hypothetical protein	Q4WXL8#PHI:2538#AUR1#746128#Aspergillus_fumigatus#lethal__unaffected_pathogenicity	55.163	3.59e-138
g4910.t1	hypothetical protein	G4MZ47#PHI:2105#Calcium_permease#318829#Magnaporthe_oryzae#unaffected_pathogenicity__reduced_virulence	63.802	0.0
g4926.t1	hypothetical protein	I1RGC9#PHI:1359#GzC2H019#5518#Fusarium_graminearum#unaffected_pathogenicity	58.046	7.13e-58
g4929.t1	hypothetical protein	J5JTS0#PHI:124236#FluG_(BBA_04942)#176275#Beauveria_bassiana#reduced_virulence	63.068	8.44e-137
g4943.t1	hypothetical protein	G4N471#PHI:2098#Calcium-transporting_ATPase_3#318829#Magnaporthe_oryzae#loss_of_pathogenicity	72.176	0.0
g4945.t1	hypothetical protein	Q876Z6#PHI:375#REN1#5507#Fusarium_oxysporum#unaffected_pathogenicity	61.144	0.0
g4961.t1	hypothetical protein	W5ZQ93#PHI:3417#Ohmm#176275#Beauveria_bassiana#increased_virulence_(hypervirulence)	93.439	0.0
g4968.t1	hypothetical protein	A0A0D2XVA4#PHI:11121#Pct6_(FOXG_07912)#5507#Fusarium_oxysporum#reduced_virulence	68.476	0.0
g4976.t1	hypothetical protein	I1RMI1#PHI:1325#GzbZIP007#5518#Fusarium_graminearum#reduced_virulence	59.551	5.64e-96
g4978.t1	hypothetical protein	X0KJP1#PHI:11715#FocM35_1_(FOIG_01919)#5507#Fusarium_oxysporum#effector_(plant_avirulence_determinant)	51.185	3.01e-65
g4986.t1	hypothetical protein	Q4WJ71#PHI:2539#CDS1#746128#Aspergillus_fumigatus#lethal	69.863	0.0
g4992.t1	hypothetical protein	Q96VU5#PHI:387#UGD1#5207#Cryptococcus_neoformans#loss_of_pathogenicity	50.219	2.34e-155
g5001.t1	hypothetical protein	Q9C1I7#PHI:310#MgAtr4#1047171#Zymoseptoria_tritici#reduced_virulence	61.487	0.0
g5002.t1	hypothetical protein	I1RJK1#PHI:5776#Fgsg04023#5518#Fusarium_graminearum#unaffected_pathogenicity	58.961	9.41e-159
g5004.t1	hypothetical protein	V6R9L8#PHI:124474#FGSG_05375#5518#Fusarium_graminearum#reduced_virulence	76.228	0.0
g5006.t1	hypothetical protein	J4KNP2#PHI:124813#Sid_C_(BBA_05020)#176275#Beauveria_bassiana#reduced_virulence	96.948	0.0
g5007.t1	hypothetical protein	J4W6X9#PHI:124812#Sid_A_(BBA_05021)#176275#Beauveria_bassiana#reduced_virulence	99.440	0.0
g5014.t1	hypothetical protein	I1RN03#PHI:1372#GzC2H035#5518#Fusarium_graminearum#unaffected_pathogenicity	50.199	7.27e-39
g5022.t1	hypothetical protein	Q86ZF8#PHI:6199#BbCypA#176275#Beauveria_bassiana#unaffected_pathogenicity	98.780	1.68e-119
g5022.t2	hypothetical protein	Q86ZF8#PHI:6199#BbCypA#176275#Beauveria_bassiana#unaffected_pathogenicity	88.043	5.47e-115
g503.t1	hypothetical protein	I1RB25#PHI:1473#GzHMG005#5518#Fusarium_graminearum#reduced_virulence	64.465	6.45e-125
g5038.t1	hypothetical protein	I1RHJ0#PHI:1907#GzZC222#5518#Fusarium_graminearum#unaffected_pathogenicity	63.596	0.0
g504.t1	Urease	E3Q4H7#PHI:124252#URE1(GLRG_00633.1)#31870#Colletotrichum_graminicola#reduced_virulence	79.118	0.0
g505.t1	hypothetical protein	J5K3I2#PHI:124060#Ada3_(EJP70893.1)#176275#Beauveria_bassiana#reduced_virulence	99.683	0.0
g5056.t1	hypothetical protein	G4NCA2#PHI:2016#PTH2#318829#Magnaporthe_oryzae#loss_of_pathogenicity	56.540	4.83e-79
g5064.t1	hypothetical protein	I1S0G8#PHI:1247#FGSG_10196#5518#Fusarium_graminearum#unaffected_pathogenicity	70.558	0.0
g5075.t1	endocytosis defective-related protein	T0KEV9#PHI:11318#CgEnd3#474922#Colletotrichum_gloeosporioides#reduced_virulence	78.338	0.0
g5077.t1	hypothetical protein	G4N014#PHI:124117__PHI:124982#Acb1_(MGG_06177)__ACB1#318829#Magnaporthe_oryzae#reduced_virulence	62.245	1.62e-35
g5085.t1	hypothetical protein	J4W5V1#PHI:3992__PHI:8630#BbcreA__CreA#176275#Beauveria_bassiana#reduced_virulence	99.481	0.0
g5087.t1	hypothetical protein	G4MSK7#PHI:7149#Moglo3#318829#Magnaporthe_oryzae#reduced_virulence	73.022	0.0
g5088.t1	hypothetical protein	Q4X1I5#PHI:123303#Nmo5#746128#Aspergillus_fumigatus#reduced_virulence	70.185	6.90e-178
g5099.t1	hypothetical protein	I1RM32#PHI:9048#FgSpo7_(FGSG_05009)#5518#Fusarium_graminearum#reduced_virulence	65.796	0.0
g5103.t1	translation initiation factor eIF3 subunit g	Q4X1I3#PHI:2545#TIF35#746128#Aspergillus_fumigatus#lethal	63.509	5.79e-130
g5104.t1	phosphatidylethanolamine N-methyltransferase	E9F2M8#PHI:7757#Mrpem_(MAA_06426)#568076#Metarhizium_robertsii#unaffected_pathogenicity	74.116	0.0
g5106.t1	hypothetical protein	A0A0E0SMG6#PHI:10494#FgZC1_(FG05_05068)#5518#Fusarium_graminearum#reduced_virulence	64.744	0.0
g5111.t1	hypothetical protein	Q2KN79#PHI:522__PHI:2808#GAS1__Gas1#5507#Fusarium_oxysporum#reduced_virulence	50.980	4.08e-163
g5113.t1	Putative cell survival pathways protein	Q4ICI6#PHI:9740#FgSvf1_(FGSG_05072)#5518#Fusarium_graminearum#reduced_virulence__unaffected_pathogenicity	65.252	0.0
g5114.t1	hypothetical protein	E9EB17#PHI:11624#MaAreB#92637#Metarhizium_acridum#reduced_virulence	68.013	1.54e-123
g5114.t2	hypothetical protein	E9EB17#PHI:11624#MaAreB#92637#Metarhizium_acridum#reduced_virulence	68.013	1.96e-125
g5136.t1	hypothetical protein	I1RMV4#PHI:1464__PHI:8923__PHI:10389#GzCCAAT004__FgHLTF1_(FGSG_05304)__FCT2_(FGSG_05304)#5518#Fusarium_graminearum#reduced_virulence	66.845	3.19e-84
g5146.t1	hypothetical protein	I1RYY1#PHI:1757#GzZC072#5518#Fusarium_graminearum#unaffected_pathogenicity	51.243	0.0
g5148.t1	hypothetical protein	G4MZL5#PHI:123693#MoCsn6#318829#Magnaporthe_oryzae#reduced_virulence	50.633	2.42e-120
g5149.t1	hypothetical protein	I1RYY6#PHI:6094#FgVps17#5518#Fusarium_graminearum#reduced_virulence	70.853	0.0
g5151.t1	chorismate mutase aro7	Q4WVS3#PHI:7652#AroC#746128#Aspergillus_fumigatus#reduced_virulence	64.885	1.99e-121
g5155.t1	G protein alpha subunit	Q65YU2#PHI:395#FGA2#5507#Fusarium_oxysporum#loss_of_pathogenicity	89.859	0.0
g5156.t1	Non-essential glycogen phosphorylase	G4MW66#PHI:2062__PHI:3815#Gph1__GPH1#318829#Magnaporthe_oryzae#unaffected_pathogenicity__loss_of_pathogenicity__reduced_virulence	78.636	0.0
g5157.t1	MAPK protein hog1	Q6PWX2#PHI:7280#Hog1#176275#Beauveria_bassiana#reduced_virulence	99.721	0.0
g5166.t1	hypothetical protein	I1RZ11#PHI:1411#GzC2H078#5518#Fusarium_graminearum#lethal	77.731	1.08e-107
g5171.t1	hypothetical protein	I1RBA2#PHI:1842#GzZC157#5518#Fusarium_graminearum#unaffected_pathogenicity	51.659	0.0
g5171.t2	hypothetical protein	I1RBA2#PHI:1842#GzZC157#5518#Fusarium_graminearum#unaffected_pathogenicity	50.000	0.0
g5181.t1	hypothetical protein	G4MU34#PHI:3257#MoIlv1#318829#Magnaporthe_oryzae#reduced_virulence	71.813	0.0
g5186.t1	hypothetical protein	I1R9X6#PHI:8908#FgVPS28_(FGSG_00291)#5518#Fusarium_graminearum#reduced_virulence	81.933	1.23e-143
g5191.t1	hypothetical protein	Q9C1T0#PHI:200#ARG1#5507#Fusarium_oxysporum#reduced_virulence	96.996	0.0
g5200.t1	hypothetical protein	J4KNK0#PHI:7872#Gcn5_(BBA_05250)#176275#Beauveria_bassiana#reduced_virulence	99.572	0.0
g5203.t1	hypothetical protein	I1R9W2#PHI:1561#GzOB001#5518#Fusarium_graminearum#unaffected_pathogenicity	71.821	1.60e-143
g5223.t1	hypothetical protein	I1RYF6#PHI:1597#GzOB037#5518#Fusarium_graminearum#unaffected_pathogenicity	65.817	0.0
g5226.t1	hypothetical protein	A0A098DW43#PHI:12145#FgYPT35_(FGSG_17200)#5518#Fusarium_graminearum#reduced_virulence	56.731	1.81e-70
g524.t1	Pyruvate kinase	G4MXS1#PHI:8611#Pyruvate_kinase#318829#Magnaporthe_oryzae#unaffected_pathogenicity__reduced_virulence__loss_of_pathogenicity	80.762	0.0
g5251.t1	hypothetical protein	A0A1C3YLW9#PHI:5892#FGSG_09382#5518#Fusarium_graminearum#unaffected_pathogenicity	58.389	4.55e-165
g5262.t1	erg10, acetyl-CoA C-acetyltransferase	G4N745#PHI:5083#MoAcat2#318829#Magnaporthe_oryzae#reduced_virulence	76.309	0.0
g5265.t1	hypothetical protein	A0A098DQP4#PHI:1943#GzZC258#5518#Fusarium_graminearum#unaffected_pathogenicity	60.865	0.0
g5268.t1	hypothetical protein	G4N402#PHI:2107#MGG_05905.5#318829#Magnaporthe_oryzae#unaffected_pathogenicity__reduced_virulence	50.163	9.43e-178
g5279.t1	glucose transporter	A0A1B5L6A8#PHI:124523#STP7_(XP_042994564)#1159556#Villosiclava_virens#unaffected_pathogenicity	74.407	0.0
g5286.t1	hypothetical protein	N4UDW5#PHI:10915#ZtRlm1#1047171#Zymoseptoria_tritici#reduced_virulence	50.427	1.67e-151
g529.t1	hypothetical protein	J5K3K8#PHI:7151#PmcA#176275#Beauveria_bassiana#reduced_virulence	99.054	0.0
g5290.t1	hypothetical protein	G4NIP8#PHI:2104#MGG_04159.5#318829#Magnaporthe_oryzae#unaffected_pathogenicity	56.106	0.0
g5292.t1	deoxyhypusine hydroxylase	A0A0E0SEE4#PHI:6259#DOHH#5518#Fusarium_graminearum#reduced_virulence__unaffected_pathogenicity	74.383	4.09e-170
g5313.t1	hypothetical protein	E3QNW8#PHI:6228#KRE6#31870#Colletotrichum_graminicola#reduced_virulence	69.620	0.0
g5318.t1	Chitinase 2	Q4U4T0#PHI:2388#Chi2#5530#Metarhizium_anisopliae#increased_virulence_(hypervirulence)__reduced_virulence	59.767	1.45e-143
g5336.t1	hypothetical protein	A0A098DCV0#PHI:1401#GzC2H064#5518#Fusarium_graminearum#unaffected_pathogenicity	60.761	0.0
g5336.t2	hypothetical protein	A0A098DCV0#PHI:1401#GzC2H064#5518#Fusarium_graminearum#unaffected_pathogenicity	60.000	0.0
g5352.t1	hypothetical protein	G4MWF1#PHI:124957#Cdc4_(MGG_08345)#318829#Magnaporthe_oryzae#reduced_virulence	56.048	0.0
g5356.t1	hypothetical protein	E9DVC9#PHI:123926#Dct1_(XP_007807917.1)#92637#Metarhizium_acridum#unaffected_pathogenicity	57.018	7.84e-180
g5359.t1	hypothetical protein	J5JJ15#PHI:7154#Spf1#176275#Beauveria_bassiana#reduced_virulence	99.848	0.0
g5364.t1	Malate dehydrogenase, cytoplasmic	C5BF98#PHI:2959#Mdh#67780#Edwardsiella_ictaluri#reduced_virulence	51.104	1.89e-88
g5387.t1	hypothetical protein	Q4WGN8#PHI:8590#Met8_(AFUA_7G05680)#746128#Aspergillus_fumigatus#reduced_virulence__unaffected_pathogenicity	65.385	2.60e-112
g5388.t1	hypothetical protein	I1RK33#PHI:1683#GzRad001#5518#Fusarium_graminearum#lethal	70.875	0.0
g5389.t1	hypothetical protein	I1RK32#PHI:1293__PHI:3853#GzAPSES001__FgSWI6#5518#Fusarium_graminearum#reduced_virulence	76.403	0.0
g54.t1	hypothetical protein	G4MU60#PHI:6615#Mocapn4#318829#Magnaporthe_oryzae#reduced_virulence	65.267	1.85e-109
g541.t1	hypothetical protein	G2X9B1#PHI:123513#VdDnf1_(VDAG_06743)#27337#Verticillium_dahliae#reduced_virulence	74.144	0.0
g5416.t1	hypothetical protein	G4NAS8#PHI:123792#Ptc5_(MGG_03154)#318829#Magnaporthe_oryzae#reduced_virulence	66.667	0.0
g5418.t1	hypothetical protein	A0A0J9V4R1#PHI:124008#PUF3_(FOXG_07983)#5507#Fusarium_oxysporum#reduced_virulence	65.890	0.0
g5427.t1	hypothetical protein	N4W395#PHI:5040#BFA1#5465#Colletotrichum_orbiculare#reduced_virulence	56.647	0.0
g5430.t1	hypothetical protein	P42375#PHI:3085#GroEL#837#Porphyromonas_gingivalis#increased_virulence_(hypervirulence)	52.453	1.91e-180
g546.t1	hypothetical protein	G4MMH7#PHI:2115__PHI:4494#Annexin_A7__AnnA7#318829#Magnaporthe_oryzae#loss_of_pathogenicity__reduced_virulence	67.610	5.57e-151
g5465.t1	hypothetical protein	A0MAR2#PHI:2858#FvVE1#117187#Fusarium_verticillioides#loss_of_pathogenicity	58.456	6.15e-177
g5477.t1	hypothetical protein	G4N9V3#PHI:124826#Tsc13_(MGG_03250)#318829#Magnaporthe_oryzae#reduced_virulence	50.909	4.75e-119
g5480.t1	hypothetical protein	X0KET6#PHI:124501#Gyp5_(FOIG_01503)#2502994#Fusarium_odoratissimum#reduced_virulence	63.666	0.0
g5481.t1	hypothetical protein	I1RAU6#PHI:124281#Tom1_(FGRAMPH1_01G01601)#5518#Fusarium_graminearum#reduced_virulence	61.164	0.0
g5489.t1	alpha-tubulin	Q4WKG5#PHI:2530#TUB1#746128#Aspergillus_fumigatus#lethal__loss_of_pathogenicity	90.869	0.0
g5510.t1	hypothetical protein	I1RYH0#PHI:6409#FgCdc11#5518#Fusarium_graminearum#reduced_virulence	92.042	0.0
g5510.t2	hypothetical protein	I1RYH0#PHI:6409#FgCdc11#5518#Fusarium_graminearum#reduced_virulence	92.573	0.0
g5511.t1	hypothetical protein	A0A063C0A1#PHI:9163#UvBI-1#1159556#Ustilaginoidea_virens#loss_of_pathogenicity	77.465	1.98e-166
g5515.t1	hypothetical protein	V9MGK6#PHI:4096#FoOCH1#5507#Fusarium_oxysporum#reduced_virulence	66.216	0.0
g5515.t2	hypothetical protein	V9MGK6#PHI:4096#FoOCH1#5507#Fusarium_oxysporum#reduced_virulence	75.087	2.98e-168
g5517.t1	hypothetical protein	G4NKT8#PHI:124953#Qpt1_(MGG_03028)#318829#Magnaporthe_oryzae#unaffected_pathogenicity	72.697	1.54e-159
g5522.t1	hypothetical protein	I1RK21#PHI:1559#GzNEG001#5518#Fusarium_graminearum#unaffected_pathogenicity	56.654	3.24e-110
g5528.t1	hypothetical protein	I1RYF8#PHI:1236#FGSG_09408#5518#Fusarium_graminearum#lethal	72.215	0.0
g5550.t1	Transmembrane osmosensor	Q2KEW0#PHI:2160#MoSHO1#318829#Magnaporthe_oryzae#reduced_virulence	69.935	1.65e-145
g5565.t1	hypothetical protein	I1RAW2#PHI:1345#GzC2H005#5518#Fusarium_graminearum#unaffected_pathogenicity	52.564	3.76e-76
g5583.t1	Dynamin-like GTPase that mediates homotypic ER fusion	I1RBC0#PHI:10481#Sey1_(FGSG_00833)#5518#Fusarium_graminearum#reduced_virulence__unaffected_pathogenicity	80.675	0.0
g5586.t1	hypothetical protein	A0A0J9WGH7#PHI:124009#PUF4_(FOXG_00799)#5507#Fusarium_oxysporum#reduced_virulence	68.120	0.0
g5595.t1	catalase	O60038#PHI:1034#Cpcat1#5111#Claviceps_purpurea#unaffected_pathogenicity	66.346	0.0
g5600.t1	hypothetical protein	I1RXZ4#PHI:124158#Ham4#5518#Fusarium_graminearum#reduced_virulence	62.272	0.0
g5602.t1	hypothetical protein	J4KN88#PHI:12235#SirT2_(BBA_05610)#176275#Beauveria_bassiana#reduced_virulence	99.038	0.0
g5602.t2	hypothetical protein	J4KN88#PHI:12235#SirT2_(BBA_05610)#176275#Beauveria_bassiana#reduced_virulence	98.619	0.0
g5612.t1	F-actin-capping protein subunit alpha	Q4I2D7#PHI:11499#FgcapA_(FGSG_08621)#5518#Fusarium_graminearum#reduced_virulence	75.824	1.59e-161
g5616.t1	hypothetical protein	I1RWF1#PHI:1403#GzC2H066#5518#Fusarium_graminearum#reduced_virulence	56.114	7.72e-142
g5622.t1	hypothetical protein	G4NB58#PHI:5471#MoDac#318829#Magnaporthe_oryzae#reduced_virulence	68.807	0.0
g5624.t1	hypothetical protein	G4NB53#PHI:5472#MoDeam#318829#Magnaporthe_oryzae#reduced_virulence	79.096	0.0
g5629.t1	hypothetical protein	A0A1C3YM49#PHI:1312#GzbHLH013#5518#Fusarium_graminearum#unaffected_pathogenicity	54.745	0.0
g5636.t1	Protein phosphatase PP2A regulatory subunit B	Q4WK03#PHI:2544#PAB1#746128#Aspergillus_fumigatus#lethal	63.526	0.0
g5646.t1	hypothetical protein	G4N1K3#PHI:123714#Momtp1(MGG_07843)#318829#Magnaporthe_oryzae#reduced_virulence	62.451	0.0
g5650.t1	hypothetical protein	A0A0D2XG21#PHI:11461#Mt1_(FOXG_02862)#5507#Fusarium_oxysporum#unaffected_pathogenicity__reduced_virulence	67.857	1.82e-48
g5666.t1	hypothetical protein	B0XNV0#PHI:123474#C6_transcription_factor_(AFUB_015750)#746128#Aspergillus_fumigatus#reduced_virulence	53.263	4.45e-165
g5667.t1	hypothetical protein	A0A384JUP3#PHI:10370#BcBGL6_(BCIN_10g02650)#40559#Botrytis_cinerea#reduced_virulence	51.050	2.21e-173
g5669.t1	Fungal specific transcription factor	Q5XTQ5#PHI:538#FRT1#40559#Botrytis_cinerea#unaffected_pathogenicity	61.974	0.0
g568.t1	hypothetical protein	W7LY57#PHI:124666#Med16_(FVEG_01083)#117187#Fusarium_verticillioides#reduced_virulence	51.046	0.0
g5684.t1	3-deoxy-7-phosphoheptulonate synthase	Q8Y1E7#PHI:8885#AroG2#305#Ralstonia_solanacearum#unaffected_pathogenicity__loss_of_pathogenicity	54.310	2.12e-128
g5684.t2	3-deoxy-7-phosphoheptulonate synthase, variant 2	Q8Y1E7#PHI:8885#AroG2#305#Ralstonia_solanacearum#unaffected_pathogenicity__loss_of_pathogenicity	54.310	1.18e-128
g5710.t1	iso-1-cytochrome c	B0XTA5#PHI:2293#CycA#746128#Aspergillus_fumigatus#reduced_virulence	77.320	2.84e-54
g5714.t1	hypothetical protein	I1S297#PHI:8912#FgVPS20_(FGSG_10883)#5518#Fusarium_graminearum#reduced_virulence	69.312	3.20e-84
g572.t1	vacuolar protein sorting/targeting protein PEP1	A0A194VVC8#PHI:11877#Vm-VPS10_(VM1G_02763)#105487#Valsa_mali#reduced_virulence	51.053	0.0
g5721.t1	Cyanate hydratase	I1RTF5#PHI:1532#GzLam001#5518#Fusarium_graminearum#unaffected_pathogenicity	66.234	1.70e-71
g5726.t1	hypothetical protein	G4NF65#PHI:3061__PHI:4055#MoRga1__Rga1#318829#Magnaporthe_oryzae#unaffected_pathogenicity	56.000	0.0
g5726.t2	hypothetical protein	G4NF65#PHI:3061__PHI:4055#MoRga1__Rga1#318829#Magnaporthe_oryzae#unaffected_pathogenicity	56.057	0.0
g574.t1	hypothetical protein	A0A0W0EMV0#PHI:123298#GAP1#5476#Candida_albicans#reduced_virulence	55.970	0.0
g5751.t1	acid phosphatase pho5	A0A063C4U7#PHI:124525#STP11_(XP_042995010)#1159556#Villosiclava_virens#reduced_virulence	77.551	0.0
g5758.t1	hypothetical protein	Q4W9S1#PHI:6557#CysB#746128#Aspergillus_fumigatus#unaffected_pathogenicity__reduced_virulence	59.761	0.0
g5758.t2	hypothetical protein	Q4W9S1#PHI:6557#CysB#746128#Aspergillus_fumigatus#unaffected_pathogenicity__reduced_virulence	59.761	0.0
g5759.t1	Oleate hydroxylase fah12	A0A2H3GP66#PHI:124701#Fad12_(FGSG_05784)#5518#Fusarium_graminearum#reduced_virulence	74.790	0.0
g576.t1	hypothetical protein	A0A0A2VNK3#PHI:124104#Atg10#176275#Beauveria_bassiana#reduced_virulence	98.718	3.65e-176
g5760.t1	bifunctional endoribonuclease/protein kinase ire1	I1RP25#PHI:1225#FGSG_05775#5518#Fusarium_graminearum#lethal	61.848	0.0
g5766.t1	hypothetical protein	A0A0E0SQI9#PHI:1429#GzC2H097#5518#Fusarium_graminearum#unaffected_pathogenicity	67.797	0.0
g5774.t1	GTPase Ypt2	X0JUF1#PHI:124499#Sec4_(FOIG_08151)#2502994#Fusarium_odoratissimum#loss_of_pathogenicity	93.627	4.19e-141
g5777.t1	hypothetical protein	I1RQ67#PHI:1255#FGSG_06206#5518#Fusarium_graminearum#unaffected_pathogenicity	63.041	0.0
g5791.t1	hypothetical protein	I1S0H5#PHI:7717#FgOXP1#5518#Fusarium_graminearum#reduced_virulence	81.140	0.0
g5791.t2	hypothetical protein	I1S0H5#PHI:7717#FgOXP1#5518#Fusarium_graminearum#reduced_virulence	78.460	0.0
g5792.t1	hypothetical protein	I1S0H5#PHI:7717#FgOXP1#5518#Fusarium_graminearum#reduced_virulence	82.214	0.0
g5793.t1	Opsin-1	J4UHQ6#PHI:5037#OpS1#176275#Beauveria_bassiana#reduced_virulence	96.834	0.0
g580.t1	peroxiredoxin 1	G4MXC5#PHI:5190#MoPRX1#318829#Magnaporthe_oryzae#reduced_virulence	79.630	2.99e-131
g5802.t1	autophagy protein 5	J5JH39#PHI:124101#Atg5#176275#Beauveria_bassiana#reduced_virulence	98.141	0.0
g5805.t1	hypothetical protein	A0A0E0RVW9#PHI:1090__PHI:1163__PHI:3893#FGSG_10057__ERB1__FgEBR1#5518#Fusarium_graminearum#reduced_virulence	55.796	0.0
g5809.t1	hypothetical protein	I1S047#PHI:7673#FgLetm2#5518#Fusarium_graminearum#unaffected_pathogenicity__reduced_virulence	61.062	2.43e-145
g581.t1	hypothetical protein	G4MXC6#PHI:11808#PoRal2_(MGG_08255)#318829#Magnaporthe_oryzae#reduced_virulence	63.213	0.0
g5813.t1	Casein kinase I 2	A0A0J9UVX2#PHI:124480#Ck1_(FOXG_05428)#5507#Fusarium_oxysporum#loss_of_pathogenicity	89.207	0.0
g5815.t1	swr complex subunit	Q4HY90#PHI:1525#GzHOMEL035#5518#Fusarium_graminearum#unaffected_pathogenicity	63.307	0.0
g5844.t1	hypothetical protein	I1S2A3#PHI:124905#Ras2#5518#Fusarium_graminearum#reduced_virulence	65.796	0.0
g5844.t2	hypothetical protein	I1S2A3#PHI:124905#Ras2#5518#Fusarium_graminearum#reduced_virulence	66.892	0.0
g585.t1	hypothetical protein	V6RAM6#PHI:124472#FGSG_04194#5518#Fusarium_graminearum#reduced_virulence	60.800	0.0
g5853.t1	hypothetical protein	A0A0E0SPL9#PHI:1977#GzZC292#5518#Fusarium_graminearum#unaffected_pathogenicity	55.583	0.0
g5855.t1	hypothetical protein	I1RJD6#PHI:2408#FgMT1#5518#Fusarium_graminearum#unaffected_pathogenicity	66.071	0.0
g5856.t1	hypothetical protein	I1RLS1#PHI:1369#GzC2H031#5518#Fusarium_graminearum#unaffected_pathogenicity	53.746	3.71e-101
g587.t1	hypothetical protein	G4NJD1#PHI:2171#Peroxisomal_copper_amine_oxidase#318829#Magnaporthe_oryzae#reduced_virulence	66.667	0.0
g5870.t1	hypothetical protein	G4N2N1#PHI:124445#Cand2_(MGG_04863)#318829#Magnaporthe_oryzae#loss_of_pathogenicity	54.858	0.0
g5873.t1	hypothetical protein	I1RUL5#PHI:1395#GzC2H058#5518#Fusarium_graminearum#unaffected_pathogenicity	52.632	1.30e-176
g5901.t1	hypothetical protein	Q4WMR3#PHI:2526#LUC7#746128#Aspergillus_fumigatus#lethal	63.855	2.45e-114
g5904.t1	hypothetical protein	I1S4E2#PHI:1737#GzZC052#5518#Fusarium_graminearum#unaffected_pathogenicity	50.310	0.0
g591.t1	hypothetical protein	A0A0E0SDU8#PHI:1229#FGSG_06637#5518#Fusarium_graminearum#lethal	53.754	0.0
g5911.t1	Secreted LysM effector Blys4	J5JHE8#PHI:7377#Blys4#176275#Beauveria_bassiana#unaffected_pathogenicity	98.830	2.09e-126
g5919.t1	hypothetical protein	J5JQG0#PHI:9102#BbRei1_(BBA_05861)#176275#Beauveria_bassiana#reduced_virulence	99.815	0.0
g5921.t1	N6-methyladenosine RNA demethylase alkb1	G4MZ21#PHI:8649#Poalkb1_(MGG_01363)#318829#Magnaporthe_oryzae#reduced_virulence	61.538	1.19e-106
g5923.t1	hypothetical protein	G4NGH0#PHI:4489__PHI:9920#C3HC__ZFC3_(MGG_04317)#318829#Magnaporthe_oryzae#reduced_virulence__increased_virulence_(hypervirulence)	51.601	4.78e-174
g5934.t1	hypothetical protein	Q4WP41#PHI:123302#Nmo2#746128#Aspergillus_fumigatus#reduced_virulence	58.551	2.01e-128
g5945.t1	monothiol glutaredoxin grx5	I1RKZ4#PHI:124341#Grx4#5518#Fusarium_graminearum#reduced_virulence	74.375	8.28e-83
g5949.t1	hypothetical protein	T0LLS6#PHI:6703#CgRhoB#474922#Colletotrichum_gloeosporioides#reduced_virulence	92.308	1.42e-132
g5956.t1	hypothetical protein	G4NB58#PHI:5471#MoDac#318829#Magnaporthe_oryzae#reduced_virulence	55.085	2.15e-39
g5960.t1	hypothetical protein	A0A4U9F173#PHI:124820#RUD3_(FGSG__04393)#5518#Fusarium_graminearum#reduced_virulence__increased_virulence_(hypervirulence)	69.819	0.0
g5967.t1	hypothetical protein	I1S5Z3#PHI:1685#GzRad003#5518#Fusarium_graminearum#unaffected_pathogenicity	69.603	0.0
g5972.t1	hypothetical protein	Q75T36#PHI:341#CPK1#5462#Colletotrichum_lagenaria#loss_of_pathogenicity	70.000	0.0
g5982.t2	hypothetical protein	G4MPI2#PHI:2009#HOS4#318829#Magnaporthe_oryzae#unaffected_pathogenicity	53.242	1.43e-103
g5991.t1	phosphoprotein phosphatase PP4 catalytic subunit	Q4WJS6#PHI:6753#GlcA#746128#Aspergillus_fumigatus#lethal	97.705	0.0
g5999.t1	hypothetical protein	I1RSU2#PHI:724__PHI:730#PKS9__KSA1#5518#Fusarium_graminearum#unaffected_pathogenicity	76.347	0.0
g6008.t1	hypothetical protein	I1RST4#PHI:123411#FgBNI4_(FGRRES_07218)#5518#Fusarium_graminearum#loss_of_pathogenicity	57.180	0.0
g6012.t1	pre-mRNA-splicing factor cwc22, variant 2	I1RST1#PHI:1491#GzHMG023#5518#Fusarium_graminearum#lethal	83.162	0.0
g6012.t2	pre-mRNA-splicing factor cwc22	I1RST1#PHI:1491#GzHMG023#5518#Fusarium_graminearum#lethal	69.369	0.0
g6023.t1	hypothetical protein	A0A098DMZ8#PHI:1432#GzC2H100#5518#Fusarium_graminearum#unaffected_pathogenicity	59.688	4.91e-163
g6030.t1	Delta(7)-sterol 5(6)-desaturase erg3b	A0A0E0SNE8#PHI:3036#FgERG3B#5518#Fusarium_graminearum#reduced_virulence	69.670	1.03e-172
g6037.t1	hypothetical protein	J7HBZ2#PHI:6935#BbpacC#176275#Beauveria_bassiana#reduced_virulence	98.983	0.0
g6048.t1	mRNA turnover and ribosome assembly protein	A7F1G6#PHI:123814#MRT4_(SS1G_11436)#5180#Sclerotinia_sclerotiorum#loss_of_pathogenicity	54.733	2.46e-100
g6065.t1	rRNA-processing protein cgr1	Q9HEQ8#PHI:335#CGRA#746128#Aspergillus_fumigatus#reduced_virulence	57.391	3.33e-37
g6067.t1	hypothetical protein	I1S8F9#PHI:12141#FgYPR097_(FGSG_13137)#5518#Fusarium_graminearum#reduced_virulence	72.141	0.0
g6069.t1	hypothetical protein	I1RSK0#PHI:1257#FGSG_07121#5518#Fusarium_graminearum#unaffected_pathogenicity	68.169	0.0
g6087.t1	Vacuolar fusion protein mon1	Q4I6S5#PHI:6898#FgMon1#5518#Fusarium_graminearum#reduced_virulence	69.324	0.0
g6091.t1	hypothetical protein	A0A0E0SCZ1#PHI:1916#GzZC231#5518#Fusarium_graminearum#unaffected_pathogenicity	59.689	0.0
g6091.t2	hypothetical protein	A0A0E0SCZ1#PHI:1916#GzZC231#5518#Fusarium_graminearum#unaffected_pathogenicity	61.103	0.0
g6094.t1	Transcriptional regulatory protein pro1	A0A0D2XCW5#PHI:123769#Pro1_(FOXG_01740)#5507#Fusarium_oxysporum#unaffected_pathogenicity	65.966	0.0
g6105.t1	hypothetical protein	A0A0J9WHE4#PHI:124895#PYC1_(FOXG_01733)#5507#Fusarium_oxysporum#reduced_virulence	84.901	0.0
g6108.t1	hypothetical protein	G4MUE7#PHI:124686#MGG_01655#318829#Magnaporthe_oryzae#unaffected_pathogenicity	67.028	0.0
g6109.t1	hypothetical protein	G4MUE7#PHI:124686#MGG_01655#318829#Magnaporthe_oryzae#unaffected_pathogenicity	64.257	0.0
g6111.t1	hypothetical protein	I1RSF8#PHI:1682#GzNF002#5518#Fusarium_graminearum#unaffected_pathogenicity	54.960	8.84e-120
g6114.t1	hypothetical protein	I1RSG0#PHI:9223#FgPEX10_(FGSG_07078)#5518#Fusarium_graminearum#reduced_virulence	65.659	1.72e-165
g6115.t1	serine/threonine-protein kinase bud32	Q4HYC1#PHI:1201#(Bud32)#5518#Fusarium_graminearum#reduced_virulence	67.416	1.84e-126
g6117.t1	AP-1 adaptor complex sigma subunit Aps1	A0A4E9DG31#PHI:123820#AP1sigma_(FGSG_10034)#5518#Fusarium_graminearum#loss_of_pathogenicity	89.677	9.77e-104
g6118.t1	hypothetical protein	G4MYP1#PHI:123794#Maf1_(MGG_15675)#318829#Magnaporthe_oryzae#reduced_virulence	50.649	9.14e-118
g6125.t1	serine/threonine protein kinase, AGC	I1RKH9#PHI:1177#Nrc-2#5518#Fusarium_graminearum#reduced_virulence	82.068	0.0
g6143.t1	hypothetical protein	G2WYX6#PHI:124862#P5CDH_(VDAG_03218)#27337#Verticillium_dahliae#increased_virulence_(hypervirulence)	51.478	0.0
g6146.t1	hypothetical protein	J5JD79#PHI:123518#BbAMP2_(BBA_09303)#176275#Beauveria_bassiana#unaffected_pathogenicity	93.878	1.72e-65
g6150.t1	hypothetical protein	X0LLV0#PHI:124829#Chi20_(FOTG_07042)#5507#Fusarium_oxysporum#reduced_virulence	70.317	0.0
g6153.t1	40S ribosomal protein S26	A0A0L0VJ47#PHI:9250#PsRPs26#27350#Puccinia_striiformis#reduced_virulence	75.893	4.40e-62
g6156.t1	hypothetical protein	I1S2F2#PHI:1500#GzHMG032#5518#Fusarium_graminearum#unaffected_pathogenicity	69.133	0.0
g6186.t1	G-Protein alpha subunit	E9F004#PHI:12257#EFY98464.1_(MrGPA2)#568076#Metarhizium_robertsii#unaffected_pathogenicity__reduced_virulence	87.853	0.0
g6187.t1	putrescine aminopropyltransferase	A0A1C3YJ36#PHI:12010#Fgspe3_(FGSG_11970)#5518#Fusarium_graminearum#reduced_virulence	82.414	0.0
g6196.t1	ADP-ribosylation factor GTPase-activating protein gcs1	I1RZY1#PHI:1602#GzOB043#5518#Fusarium_graminearum#unaffected_pathogenicity	80.527	0.0
g6208.t1	hypothetical protein	I1S6X4#PHI:1735#GzZC050#5518#Fusarium_graminearum#unaffected_pathogenicity	52.599	6.92e-157
g6213.t1	hypothetical protein	A0A0E0RVN3#PHI:1556#GzNH001#5518#Fusarium_graminearum#reduced_virulence	58.837	1.25e-145
g6227.t1	C-24(28) sterol reductase	I1RZZ3#PHI:2728#FgERG4#5518#Fusarium_graminearum#reduced_virulence	69.587	0.0
g6230.t1	hypothetical protein	I1RZR4#PHI:8924__PHI:12140__PHI:123984#FgPLD1_(FGSG_09917)__FgSPO14_(FGSG_09917)__Fgpld1#5518#Fusarium_graminearum#reduced_virulence	58.485	0.0
g6234.t1	hypothetical protein	I1RZR8#PHI:1752#GzZC067#5518#Fusarium_graminearum#unaffected_pathogenicity	58.932	0.0
g6240.t1	hypothetical protein	I1RZS5#PHI:2396__PHI:124896#GzSYN2__Sso2_(FGSG_09928)#5518#Fusarium_graminearum#reduced_virulence	63.578	3.40e-140
g6246.t1	SUMO conjugating enzyme Hus5	G4ND54#PHI:8041__PHI:8048#Moubc9__Ubc9#318829#Magnaporthe_oryzae#reduced_virulence	76.433	3.32e-96
g6247.t1	hypothetical protein	G4ND53#PHI:4084__PHI:9785#MoPex19__Mopex19#318829#Magnaporthe_oryzae#loss_of_pathogenicity	57.986	3.30e-87
g6258.t1	hypothetical protein	W7LM77#PHI:124453__PHI:124661#Med1_(FVEG_02872)__Med1_(FVEG-02872)#117187#Fusarium_verticillioides#reduced_virulence__increased_virulence_(hypervirulence)	55.508	0.0
g6267.t1	hypothetical protein	I1S0D5#PHI:124332#HGG13_(FGSG_10158)#5518#Fusarium_graminearum#reduced_virulence	56.852	0.0
g6269.t1	hypothetical protein	G2XEQ7#PHI:125095#Nuo1#27337#Verticillium_dahliae#reduced_virulence	71.074	1.83e-58
g6277.t1	hypothetical protein	J5JPY5#PHI:5054#WetA#176275#Beauveria_bassiana#reduced_virulence	98.438	0.0
g6277.t2	hypothetical protein	J5JPY5#PHI:5054#WetA#176275#Beauveria_bassiana#reduced_virulence	98.264	0.0
g6293.t1	hypothetical protein	E9EJG5#PHI:7756#Mrpct_(MAA_00035)#568076#Metarhizium_robertsii#reduced_virulence	77.219	0.0
g6299.t1	hypothetical protein	A0A0E0RVT6#PHI:1689#GzZC004#5518#Fusarium_graminearum#unaffected_pathogenicity	50.221	0.0
g6305.t1	hypothetical protein	G4NEK6#PHI:2029#TGL2#318829#Magnaporthe_oryzae#unaffected_pathogenicity	52.866	1.27e-97
g6316.t1	hypothetical protein	A0A1C3YKW2#PHI:1963#GzZC278#5518#Fusarium_graminearum#unaffected_pathogenicity	69.669	0.0
g6317.t1	hypothetical protein	I1RR00#PHI:1228#FGSG_06502#5518#Fusarium_graminearum#lethal	71.685	0.0
g6323.t1	hypothetical protein	A0A384JWC5#PHI:10367#BcBGL3_(BCIN_10g05590)#40559#Botrytis_cinerea#reduced_virulence	61.557	0.0
g6324.t1	Delta(14)-sterol reductase	A0A0A2KM75#PHI:124187#Erg4B_(XP_016601169.1)#27334#Penicillium_expansum#unaffected_pathogenicity	55.758	0.0
g6337.t1	hypothetical protein	A0A0D2XEI7#PHI:9050#FolVam7_(FOXG_02319)#5507#Fusarium_oxysporum#reduced_virulence	69.022	9.19e-177
g6337.t2	hypothetical protein	A0A0D2XEI7#PHI:9050#FolVam7_(FOXG_02319)#5507#Fusarium_oxysporum#reduced_virulence	84.848	6.64e-35
g6338.t1	hypothetical protein	I1RRB0#PHI:7124#FgEB1#5518#Fusarium_graminearum#reduced_virulence	78.049	1.00e-136
g6342.t1	hypothetical protein	Q86ZP4#PHI:304#GzCPS1#5518#Fusarium_graminearum#reduced_virulence	77.889	0.0
g6344.t1	hypothetical protein	D0ERY8#PHI:2201__PHI:7328#PdeL__MopdeL#318829#Magnaporthe_oryzae#unaffected_pathogenicity__loss_of_pathogenicity__reduced_virulence	50.862	0.0
g635.t1	hypothetical protein	I1RUG2#PHI:1233#FGSG_07855#5518#Fusarium_graminearum#lethal	71.667	0.0
g6352.t1	hypothetical protein	A0A0E0SDU8#PHI:1229#FGSG_06637#5518#Fusarium_graminearum#lethal	64.755	0.0
g6362.t1	Actin-related protein 3	A0A0D2Y922#PHI:124013#ARP3#5507#Fusarium_oxysporum#unaffected_pathogenicity	93.182	0.0
g6363.t1	Alcohol dehydrogenase	G4NHC2#PHI:5034#MoADH1#318829#Magnaporthe_oryzae#unaffected_pathogenicity	66.289	1.56e-165
g6364.t1	hypothetical protein	A7EZX1#PHI:11004#SS1G_10888_(SsATX1)#5180#Sclerotinia_sclerotiorum#reduced_virulence__increased_virulence_(hypervirulence)	66.667	4.39e-34
g6385.t1	catalase A	A0A5M9JKW7#PHI:124801#Cat2_(KAA8570148.1)#38448#Monilinia_fructicola#reduced_virulence	65.629	0.0
g6388.t1	hypothetical protein	L2GCA7#PHI:124173#Ena2#474922#Colletotrichum_gloeosporioides#unaffected_pathogenicity	74.530	0.0
g6391.t2	hypothetical protein	A0A1C3YLZ1#PHI:1625#GzOpi#5518#Fusarium_graminearum#unaffected_pathogenicity	50.775	7.29e-163
g6415.t1	hypothetical protein	G4N5E4#PHI:2060#MgLig4#318829#Magnaporthe_oryzae#unaffected_pathogenicity	59.666	0.0
g6415.t2	hypothetical protein	G4N5E4#PHI:2060#MgLig4#318829#Magnaporthe_oryzae#unaffected_pathogenicity	59.470	0.0
g6418.t1	stearoyl-CoA 9-desaturase	Q4WGR1#PHI:2541#OLE1#746128#Aspergillus_fumigatus#lethal	78.475	0.0
g642.t1	Sterol 3-beta-glucosyltransferase	G4N8A1#PHI:2087#Moatg26#318829#Magnaporthe_oryzae#unaffected_pathogenicity	58.715	0.0
g6434.t1	Tubulin beta chain (Beta tubulin)	A0A177DRQ1#PHI:125079#G320#5599#Alternaria_alternata#unaffected_pathogenicity	91.946	0.0
g6439.t1	hypothetical protein	I1RYR7#PHI:12008#Fgspe4_(FGSG_09525)#5518#Fusarium_graminearum#unaffected_pathogenicity	52.749	0.0
g6440.t1	hypothetical protein	I1RYR6#PHI:1692#GzZC007#5518#Fusarium_graminearum#unaffected_pathogenicity	66.102	0.0
g6444.t1	hypothetical protein	G4MRZ9#PHI:2181#MoDUO1#318829#Magnaporthe_oryzae#reduced_virulence	56.154	8.07e-41
g6448.t1	hypothetical protein	J4KMX0#PHI:7152#PmcB#176275#Beauveria_bassiana#reduced_virulence	99.420	0.0
g6450.t1	hypothetical protein	I1RYQ5#PHI:1246#FGSG_09513#5518#Fusarium_graminearum#unaffected_pathogenicity	67.944	0.0
g6451.t1	branched-chain-amino-acid transaminase bat2	I1RYQ4#PHI:9360#Fgbat1/2_(FGSG_09512)#5518#Fusarium_graminearum#unaffected_pathogenicity	76.413	0.0
g6459.t1	hypothetical protein	A9QUB2#PHI:2403#CSN1#169388#Fusarium_solani#increased_virulence_(hypervirulence)__reduced_virulence	65.781	1.88e-141
g6477.t1	hypothetical protein	E3QSY2#PHI:9109#Cgtrpf1#31870#Colletotrichum_graminicola#unaffected_pathogenicity	65.417	0.0
g6499.t1	hypothetical protein	J4W2U0#PHI:124235#FlrA_(BBA_06309)#176275#Beauveria_bassiana#reduced_virulence	99.170	0.0
g65.t1	hypothetical protein	I1RAA6#PHI:1256#FGSG_00433#5518#Fusarium_graminearum#unaffected_pathogenicity	55.068	0.0
g6507.t1	Endochitinase 4	Q8J1Y3#PHI:409#BbCHIT1#176275#Beauveria_bassiana#increased_virulence_(hypervirulence)	99.425	0.0
g651.t1	hypothetical protein	G2WVE0#PHI:124460#Tps2_(VDAG_02281)#27337#Verticillium_dahliae#reduced_virulence	69.989	0.0
g6516.t1	hypothetical protein	A0A2H3H0N3#PHI:124280#Ubp14_(FGRAMPH1_01G06337)#5518#Fusarium_graminearum#loss_of_pathogenicity	77.664	0.0
g6519.t1	iron-binding protein	A0A0L9JQ40#PHI:6892#IscU#28901#Salmonella_enterica#reduced_virulence	68.548	2.34e-59
g652.t1	hypothetical protein	I1RUM5#PHI:1807#GzZC122#5518#Fusarium_graminearum#lethal	69.189	0.0
g6522.t1	hypothetical protein	A7F946#PHI:2411#Ss-ggt1#5180#Sclerotinia_sclerotiorum#reduced_virulence	57.377	2.30e-141
g6526.t1	hypothetical protein	H1VJG6#PHI:11713#ChHxt5_(XP_018154077)#80884#Colletotrichum_higginsianum#unaffected_pathogenicity	63.534	0.0
g653.t1	hypothetical protein	I1RUM9#PHI:1396#GzC2H059#5518#Fusarium_graminearum#reduced_virulence	54.043	0.0
g6532.t1	hypothetical protein	O93841#PHI:243#CHIP6#474922#Colletotrichum_gloeosporioides#reduced_virulence	60.354	0.0
g6536.t1	hypothetical protein	A7ESB3#PHI:3329#Ss-oah1#5180#Sclerotinia_sclerotiorum#reduced_virulence	68.662	1.31e-149
g6546.t1	hypothetical protein	A0A098DMJ4#PHI:5801#Fgsg04628#5518#Fusarium_graminearum#unaffected_pathogenicity	52.128	0.0
g6549.t1	hypothetical protein	I1S2F6#PHI:1460#GzAra008#5518#Fusarium_graminearum#unaffected_pathogenicity	51.724	1.25e-114
g6562.t1	hypothetical protein	I1RN43#PHI:1268#FGSG_05406#5518#Fusarium_graminearum#unaffected_pathogenicity	74.732	0.0
g6565.t1	Peptidyl-prolyl cis-trans isomerase cyp8	I1ZIP0#PHI:6208#BbCyp8#176275#Beauveria_bassiana#unaffected_pathogenicity	98.967	0.0
g6567.t1	hypothetical protein	I1RN36#PHI:124904#Cdc25#5518#Fusarium_graminearum#loss_of_pathogenicity__unaffected_pathogenicity	77.998	0.0
g6567.t2	hypothetical protein	I1RN36#PHI:124904#Cdc25#5518#Fusarium_graminearum#loss_of_pathogenicity__unaffected_pathogenicity	77.710	0.0
g6568.t1	hypothetical protein	I1RN37#PHI:1374#GzC2H037#5518#Fusarium_graminearum#unaffected_pathogenicity	82.382	0.0
g6579.t1	hypothetical protein	A0A0E0RU90#PHI:3983#FGSG_02509.3_(Sc_gpi7)#5518#Fusarium_graminearum#reduced_virulence	64.558	0.0
g6586.t1	transcriptional regulatory protein rco1	A0A0D2Y2N0#PHI:124918#Tup1#5507#Fusarium_oxysporum#reduced_virulence	81.452	0.0
g6591.t1	hypothetical protein	A0A0E0RU69#PHI:1258#FGSG_12149#5518#Fusarium_graminearum#unaffected_pathogenicity	66.389	0.0
g6595.t1	hypothetical protein	G4MV40#PHI:6395#MoALR2#318829#Magnaporthe_oryzae#reduced_virulence	57.962	0.0
g6601.t1	hypothetical protein	G4MV50#PHI:124768__PHI:124947__PHI:124951#MoCld1_(XP_003713872.1)__Cld1_(XP_003713872.1)#318829#Magnaporthe_oryzae#unaffected_pathogenicity	72.249	5.22e-108
g6603.t1	hypothetical protein	I1RFM6#PHI:744#ADE5#5518#Fusarium_graminearum#reduced_virulence	79.974	0.0
g6605.t1	hypothetical protein	G4N8G2#PHI:8522#MoYPEL1_(MGG_06263.7)#318829#Magnaporthe_oryzae#loss_of_pathogenicity	80.909	7.28e-68
g6618.t1	hypothetical protein	A0A063C7D4#PHI:124521#STP3_(XP_042999314)#1159556#Villosiclava_virens#unaffected_pathogenicity	66.976	0.0
g6619.t2	oligo-1,6-glucosidase ima5, variant 2	A0A0S4VR07#PHI:9816#TreS#305#Ralstonia_solanacearum#reduced_virulence	57.895	9.75e-34
g6631.t1	hypothetical protein	Q1XEW2#PHI:6963#CipC#746128#Aspergillus_fumigatus#reduced_virulence	64.211	8.05e-36
g6643.t1	hypothetical protein	E9DTB1#PHI:12016#MaNmrA_(MAC_00749)#92637#Metarhizium_acridum#reduced_virulence	80.778	0.0
g6645.t1	C-8 sterol isomerase	G2WU90#PHI:123616__PHI:124493#VdERG2_(VDAG_01363)#27337#Verticillium_dahliae#reduced_virulence	65.179	7.62e-107
g6655.t1	hypothetical protein	I1S8E2#PHI:1606__PHI:124109#GzOB047__EXOSC1_(FGSG_13120)#5518#Fusarium_graminearum#reduced_virulence	83.654	1.52e-130
g6657.t1	mitochondrial Homoaconitase	Q4WUL6#PHI:362__PHI:2520#LYSF__LYS4#746128#Aspergillus_fumigatus#loss_of_pathogenicity__lethal	60.056	0.0
g6670.t1	hypothetical protein	I1RMF9#PHI:9157__PHI:10691#FgNeo1_(FGSG_05149)__FgDnfD_(FGSG_05149)#5518#Fusarium_graminearum#reduced_virulence	76.583	0.0
g6690.t1	hypothetical protein	G2XE04#PHI:7873#VdSec22#27337#Verticillium_dahliae#reduced_virulence	71.963	2.26e-120
g6699.t1	hypothetical protein	A5HF03#PHI:1057#MTP1#318829#Magnaporthe_oryzae#unaffected_pathogenicity	58.887	0.0
g6699.t2	hypothetical protein	A5HF03#PHI:1057#MTP1#318829#Magnaporthe_oryzae#unaffected_pathogenicity	55.600	0.0
g67.t1	oligosaccharyl transferase stt3 subunit	G2WYZ0#PHI:7329#STT3#27337#Verticillium_dahliae#reduced_virulence	82.065	0.0
g6702.t1	hypothetical protein	I1REC4#PHI:6095#FgVps5#5518#Fusarium_graminearum#reduced_virulence	79.610	0.0
g6705.t1	hypothetical protein	I1REC7#PHI:6272#FgHSP90#5518#Fusarium_graminearum#reduced_virulence	90.300	0.0
g6714.t1	hypothetical protein	A0A6B9WEF9#PHI:10496#Ofd1#38448#Monilinia_fructicola#reduced_virulence	59.621	0.0
g6719.t1	hypothetical protein	I1S2J7#PHI:9038#Fgm3_(FGSG_10993)#5518#Fusarium_graminearum#reduced_virulence	50.995	1.98e-136
g6719.t2	hypothetical protein	I1S2J7#PHI:9038#Fgm3_(FGSG_10993)#5518#Fusarium_graminearum#reduced_virulence	50.995	2.12e-137
g6726.t1	hypothetical protein	T0KBL8#PHI:9254#CgGCS#474922#Colletotrichum_gloeosporioides#loss_of_pathogenicity__reduced_virulence	60.649	0.0
g6736.t1	hypothetical protein	A0A0J9U8I9#PHI:9744#FolVPS9_(FOXG_00470)#5507#Fusarium_oxysporum#reduced_virulence	67.123	0.0
g6744.t1	hypothetical protein	Q4WP41#PHI:123302#Nmo2#746128#Aspergillus_fumigatus#reduced_virulence	64.162	6.06e-145
g675.t1	hypothetical protein	I1S216#PHI:1605#GzOB046#5518#Fusarium_graminearum#unaffected_pathogenicity	68.023	0.0
g6752.t1	hypothetical protein	J4UFF8#PHI:11304#BbTFO1#176275#Beauveria_bassiana#reduced_virulence	78.330	0.0
g6758.t1	hypothetical protein	I1RPF6#PHI:1878#GzZC193#5518#Fusarium_graminearum#unaffected_pathogenicity	53.042	0.0
g6763.t1	hypothetical protein	J4UKA7#PHI:10926#HapX_(BBA_06576)#176275#Beauveria_bassiana#reduced_virulence	98.767	0.0
g677.t1	hypothetical protein	G4N6C7#PHI:124478#Sec24B_(MGG_06569)#318829#Magnaporthe_oryzae#reduced_virulence	69.561	0.0
g6777.t1	hypothetical protein	Q4WEM7#PHI:2521#GUS1#746128#Aspergillus_fumigatus#lethal	60.156	0.0
g678.t1	hypothetical protein	I1S219#PHI:1652#GzWing024#5518#Fusarium_graminearum#unaffected_pathogenicity	74.757	2.35e-43
g6785.t1	hypothetical protein	A0A098E3M9#PHI:1621#GzRUM1#5518#Fusarium_graminearum#unaffected_pathogenicity	69.784	0.0
g6786.t1	hypothetical protein	I1RHY5#PHI:6125__PHI:5716#FGSG_03402__ScOrtholog_PHO11#5518#Fusarium_graminearum#unaffected_pathogenicity	69.890	0.0
g6787.t1	Class I hydrophobin B	A5A2F8#PHI:7941#Hyd2#176275#Beauveria_bassiana#reduced_virulence	71.667	2.38e-45
g6797.t1	hypothetical protein	I1RPA0#PHI:1375#GzC2H038#5518#Fusarium_graminearum#unaffected_pathogenicity	74.104	0.0
g6799.t1	hypothetical protein	A0A0D6GJV1#PHI:11807#OhyA#1280#Staphylococcus_aureus#reduced_virulence__unaffected_pathogenicity	53.638	0.0
g6803.t1	hypothetical protein	J4KMV6#PHI:9753#BbpksP#176275#Beauveria_bassiana#reduced_virulence	97.256	0.0
g6806.t1	Actin-related protein 2	A7F6T5#PHI:7696#THR1#5180#Sclerotinia_sclerotiorum#unaffected_pathogenicity	66.667	1.01e-118
g6807.t1	Centractin	A7F6T4#PHI:7695#SCD1#5180#Sclerotinia_sclerotiorum#unaffected_pathogenicity	67.097	4.69e-80
g6819.t1	L-xylulose reductase	Q32WF7#PHI:2269#Mdh1#13684#Parastagonospora_nodorum#unaffected_pathogenicity	69.925	8.37e-140
g683.t1	translation elongation factor Tu	W8TRT9#PHI:10282#TufA#1280#Staphylococcus_aureus#increased_virulence_(hypervirulence)__unaffected_pathogenicity	62.374	1.11e-165
g6834.t1	hypothetical protein	I1RWB8#PHI:1402#GzC2H065#5518#Fusarium_graminearum#unaffected_pathogenicity	52.244	0.0
g6854.t1	hypothetical protein	A0A0W0EMV0#PHI:123298#GAP1#5476#Candida_albicans#reduced_virulence	51.119	1.02e-169
g6855.t1	hypothetical protein	I1RME6#PHI:1274#FGSG_05135#5518#Fusarium_graminearum#unaffected_pathogenicity	70.382	0.0
g6856.t1	hypothetical protein	I1RX79#PHI:1770#GzZC085#5518#Fusarium_graminearum#unaffected_pathogenicity	51.411	4.71e-151
g6877.t1	hypothetical protein	Q2V086#PHI:862#ClaSSD1#5462#Colletotrichum_lagenaria#loss_of_pathogenicity	82.999	0.0
g6884.t1	H(+)-transporting V1 sector ATPase subunit A	Q5AJB1#PHI:3321#Tfp1#5476#Candida_albicans#loss_of_pathogenicity	73.345	0.0
g6884.t2	H(+)-transporting V1 sector ATPase subunit A, variant 2	Q5AJB1#PHI:3321#Tfp1#5476#Candida_albicans#loss_of_pathogenicity	73.345	0.0
g6885.t1	hypothetical protein	A4R5F6#PHI:5234#MoARG7#318829#Magnaporthe_oryzae#reduced_virulence	72.297	0.0
g6892.t1	hypothetical protein	A0A2H3FXP0#PHI:125071#Knr4#5518#Fusarium_graminearum#reduced_virulence	64.662	0.0
g6892.t2	hypothetical protein	A0A2H3FXP0#PHI:125071#Knr4#5518#Fusarium_graminearum#reduced_virulence	65.184	0.0
g69.t1	hypothetical protein	G4MTS7#PHI:123909#Dync1I2#318829#Magnaporthe_oryzae#reduced_virulence__loss_of_pathogenicity__increased_virulence_(hypervirulence)	62.915	0.0
g6908.t1	hypothetical protein	I1RKY2#PHI:1578#GzOB018#5518#Fusarium_graminearum#unaffected_pathogenicity	62.063	0.0
g6909.t1	hypothetical protein	B8NFS7#PHI:123099#Fcr3_(AFLA_133560)#5059#Aspergillus_flavus#reduced_virulence	50.725	6.66e-63
g6920.t1	hypothetical protein	I1RWN5#PHI:1550#GzMyb014#5518#Fusarium_graminearum#unaffected_pathogenicity	52.533	1.83e-169
g6921.t1	ribosomal 40S subunit protein S4A	Q5A5Q8#PHI:6076#RPS41#5476#Candida_albicans#reduced_virulence	74.806	2.07e-150
g6945.t1	hypothetical protein	I1S8Y5#PHI:1434#GzC2H103#5518#Fusarium_graminearum#unaffected_pathogenicity	51.331	5.35e-65
g6946.t1	hypothetical protein	A7EJT3#PHI:11002#SS1G_05578_(SsCTR1)#5180#Sclerotinia_sclerotiorum#reduced_virulence__increased_virulence_(hypervirulence)	51.295	1.17e-54
g6947.t1	hypothetical protein	J5JMW3#PHI:9121#Bbmcm1_(BBA_06763)#176275#Beauveria_bassiana#reduced_virulence	100.000	1.15e-167
g6948.t1	hypothetical protein	I1RWL9#PHI:1079#Pls1#5518#Fusarium_graminearum#unaffected_pathogenicity	59.641	7.74e-100
g6953.t1	phospholipid transporting ATPase	I1RWD1#PHI:10690#FgDnfA_(FGSG_08595)#5518#Fusarium_graminearum#reduced_virulence	73.026	0.0
g6956.t1	hypothetical protein	G9MQ09#PHI:8509#Tex10#29875#Trichoderma_virens#increased_virulence_(hypervirulence)	66.279	2.49e-164
g6960.t1	hypothetical protein	A0A8E5HR16#PHI:124328#Uv1809#1159556#Ustilaginoidea_virens#reduced_virulence	57.778	2.36e-91
g6961.t1	hypothetical protein	E3QFA6#PHI:10751#CLU5c_(GLRG_04688)#31870#Colletotrichum_graminicola#unaffected_pathogenicity	57.285	1.76e-132
g6963.t1	hypothetical protein	I1RW42#PHI:5783#Fgsg08496#5518#Fusarium_graminearum#unaffected_pathogenicity	59.434	1.66e-130
g6968.t3	suppressor of hpr1, variant 3	W7M3F9#PHI:124663#Med31_(FVEG_02237)#117187#Fusarium_verticillioides#reduced_virulence	74.016	3.44e-66
g6969.t1	hypothetical protein	I1RW90#PHI:1627#GzTF2S002#5518#Fusarium_graminearum#unaffected_pathogenicity	83.636	3.96e-68
g6975.t1	heme binding	F5B5Y4#PHI:6206#BbCypC#176275#Beauveria_bassiana#unaffected_pathogenicity	100.000	1.07e-120
g6975.t2	heme binding, variant 2	F5B5Y4#PHI:6206#BbCypC#176275#Beauveria_bassiana#unaffected_pathogenicity	100.000	1.81e-113
g6977.t1	hypothetical protein	Q1L5B8#PHI:2055#PPT1#31870#Colletotrichum_graminicola#loss_of_pathogenicity	50.000	2.61e-84
g6981.t1	hypothetical protein	Q5EMY3#PHI:860#MSP1#318829#Magnaporthe_oryzae#reduced_virulence	67.308	0.0
g6985.t1	hypothetical protein	I1RE55#PHI:1616#GzssDB001#5518#Fusarium_graminearum#unaffected_pathogenicity	51.561	0.0
g6988.t1	hypothetical protein	Q4UQL6#PHI:3957#XC_3615#339#Xanthomonas_campestris#reduced_virulence	52.918	9.89e-83
g6989.t1	hypothetical protein	I1RE51#PHI:1542#GzMyb006#5518#Fusarium_graminearum#unaffected_pathogenicity	71.121	0.0
g6990.t1	hypothetical protein	A7F6V9#PHI:2911#Ss-pth2#5180#Sclerotinia_sclerotiorum#reduced_virulence	75.702	0.0
g6991.t1	hypothetical protein	I1RE49#PHI:7111#FgCAP1#5518#Fusarium_graminearum#reduced_virulence	67.161	0.0
g6996.t1	Sterol 14-alpha demethylase	G4MRP8#PHI:2190__PHI:123425#MoCYP51A__CYP51A_(MGG_04628)#318829#Magnaporthe_oryzae#reduced_virulence	77.027	0.0
g6998.t1	hypothetical protein	A0A1R3RM75#PHI:10949#GOX#40993#Aspergillus_carbonarius#reduced_virulence	66.321	0.0
g7000.t1	hypothetical protein	I1RE46#PHI:1570#GzOB010#5518#Fusarium_graminearum#unaffected_pathogenicity	78.412	0.0
g7001.t1	exocyst complex component exo70	A0A384JDU6#PHI:9297#Bcexo70#40559#Botrytis_cinerea#reduced_virulence	57.098	0.0
g7005.t1	hypothetical protein	G4ML55#PHI:123841#Nst1_(MGG_06694)#318829#Magnaporthe_oryzae#reduced_virulence	55.655	7.66e-115
g7010.t1	L-homoserine-O-acetyltransferase	I1RE58#PHI:443#CBL1#5518#Fusarium_graminearum#reduced_virulence	84.389	0.0
g7015.t1	hypothetical protein	A0A0C4DHR8#PHI:7682#Nit1#5507#Fusarium_oxysporum#unaffected_pathogenicity	66.176	0.0
g7017.t1	Chitin synthase, class 6	E9EFH8#PHI:9490#MaChsVI_(XP_007814966.1)#92637#Metarhizium_acridum#unaffected_pathogenicity	79.044	0.0
g7023.t1	translation initiation factor eIF5A	I1RE76#PHI:1571#GzOB011#5518#Fusarium_graminearum#unaffected_pathogenicity	86.452	1.41e-98
g7027.t1	C-22 sterol desaturase erg5a	I1RE80#PHI:3037#FgERG5A#5518#Fusarium_graminearum#reduced_virulence	79.439	0.0
g7029.t1	hypothetical protein	I1RE83#PHI:1288__PHI:6300#FGSG_01963__FgPDK1#5518#Fusarium_graminearum#unaffected_pathogenicity__reduced_virulence	75.000	0.0
g7030.t1	hypothetical protein	E9EFJ0#PHI:9493#MaChsVII_(XP_007814978.1)#92637#Metarhizium_acridum#reduced_virulence	74.150	0.0
g7031.t1	hypothetical protein	E9EFJ1#PHI:9492#MaChsV_(XP_007814979.1)#92637#Metarhizium_acridum#reduced_virulence	82.050	0.0
g7041.t1	Sterol 24-C-methyltransferase erg6b	Q4W9V1#PHI:124370#Erg6#746128#Aspergillus_fumigatus#reduced_virulence	59.259	3.61e-172
g7042.t1	hypothetical protein	I1RE92#PHI:1097#FGSG_01974#5518#Fusarium_graminearum#reduced_virulence	68.932	4.11e-106
g7044.t1	hypothetical protein	A0A0E0RSG8#PHI:1572#GzOB012#5518#Fusarium_graminearum#unaffected_pathogenicity	72.215	0.0
g7047.t1	hypothetical protein	A0A8I3AJD1#PHI:124134#PLA2_(VL1_T00014035)#100787#Verticillium_longisporum#reduced_virulence	56.145	0.0
g7050.t1	hypothetical protein	I1RE91#PHI:8925#FgPLD2_(FGSG_01973)#5518#Fusarium_graminearum#unaffected_pathogenicity	73.270	0.0
g7053.t1	Cytochrome b2, mitochondrial precursor	Q6FM61#PHI:2570#CYB2#5478#Candida_glabrata#reduced_virulence	54.415	0.0
g7056.t1	Nitrogen assimilation transcription factor nit-4	G4MT25#PHI:5591#MoNIT4#318829#Magnaporthe_oryzae#unaffected_pathogenicity	65.051	0.0
g7059.t1	hypothetical protein	I1RMW9#PHI:4602#FDB2#5518#Fusarium_graminearum#reduced_virulence	83.183	0.0
g7060.t1	hypothetical protein	P43098#PHI:96#FAS2#5476#Candida_albicans#loss_of_pathogenicity	63.914	0.0
g7065.t1	ATP-dependent DNA helicase II subunit 1	E9EMQ0#PHI:3328#MrKu70#568076#Metarhizium_robertsii#unaffected_pathogenicity	73.947	0.0
g7066.t1	hypothetical protein	Q4WUA3#PHI:2532#HEM15#746128#Aspergillus_fumigatus#lethal	75.253	0.0
g7067.t1	Cell division control protein 3	I1RMW3#PHI:6408__PHI:6603#FgCdc3__FaCdc3_(FGSG_05315.3)#5518__282267#Fusarium_graminearum__Fusarium_asiaticum#reduced_virulence	90.487	0.0
g7068.t1	Mitochondrial fission 1 protein	G4N572#PHI:5047__PHI:6635#MoFis1#318829#Magnaporthe_oryzae#reduced_virulence	75.510	4.68e-79
g7075.t1	hypothetical protein	Q0WXM3#PHI:734__PHI:11289__PHI:12111#FOW2__Fow2#5507#Fusarium_oxysporum#loss_of_pathogenicity__reduced_virulence	74.923	0.0
g7078.t1	hypothetical protein	I1RMV6#PHI:1222#FGSG_05306#5518#Fusarium_graminearum#lethal	70.722	0.0
g7079.t1	hypothetical protein	I1RJE6#PHI:5790#Fgsg03962#5518#Fusarium_graminearum#unaffected_pathogenicity	52.605	1.12e-142
g7097.t1	ubiquitin-protein ligase peroxin 12	A0A384K000#PHI:123542#PEX12_(BCIN_12g06240)#40559#Botrytis_cinerea#loss_of_pathogenicity__reduced_virulence	52.654	6.09e-157
g7103.t1	hypothetical protein	J5JMB3#PHI:6746#Mdj1#176275#Beauveria_bassiana#reduced_virulence	99.259	0.0
g7107.t1	hypothetical protein	G4NIP2#PHI:783__PHI:2068#MGG_04163__DES1#318829#Magnaporthe_oryzae#reduced_virulence	53.144	0.0
g7109.t1	hypothetical protein	A0A098DMH0#PHI:1088#FGSG_09759#5518#Fusarium_graminearum#unaffected_pathogenicity	52.442	4.60e-120
g7109.t2	hypothetical protein	A0A098DMH0#PHI:1088#FGSG_09759#5518#Fusarium_graminearum#unaffected_pathogenicity	52.941	2.79e-57
g7109.t3	hypothetical protein	A0A098DMH0#PHI:1088#FGSG_09759#5518#Fusarium_graminearum#unaffected_pathogenicity	63.504	7.34e-57
g7110.t1	hypothetical protein	I1S9V9#PHI:1655#GzWing028#5518#Fusarium_graminearum#unaffected_pathogenicity	55.005	0.0
g7110.t2	hypothetical protein	I1S9V9#PHI:1655#GzWing028#5518#Fusarium_graminearum#unaffected_pathogenicity	64.464	0.0
g7110.t3	hypothetical protein	I1S9V9#PHI:1655#GzWing028#5518#Fusarium_graminearum#unaffected_pathogenicity	51.645	0.0
g7114.t1	hypothetical protein	G4NES9#PHI:784#MGG_00056#318829#Magnaporthe_oryzae#reduced_virulence	59.140	9.61e-112
g7118.t1	hypothetical protein	G4N0V4#PHI:124687#MGG_05790#318829#Magnaporthe_oryzae#unaffected_pathogenicity	56.684	0.0
g7120.t1	hypothetical protein	A0A384JER6#PHI:123799#Mtp1_(XP_001550923.1)#40559#Botrytis_cinerea#loss_of_pathogenicity	79.344	1.46e-179
g7120.t2	hypothetical protein	A0A384JER6#PHI:123799#Mtp1_(XP_001550923.1)#40559#Botrytis_cinerea#loss_of_pathogenicity	80.952	1.19e-84
g7121.t1	hypothetical protein	I1RZL5#PHI:9974#Srp1#5518#Fusarium_graminearum#reduced_virulence	78.344	2.33e-35
g7123.t1	Fimbrin, actin-bundling protein	I1RZL3#PHI:3996#FgFim#5518#Fusarium_graminearum#reduced_virulence	87.405	0.0
g7133.t1	Alternative oxidase, mitochondrial precursor	B0XVF7#PHI:2292#AoxA#746128#Aspergillus_fumigatus#unaffected_pathogenicity	54.303	5.32e-125
g7134.t1	hypothetical protein	E9E402#PHI:7114#Crz1#92637#Metarhizium_acridum#reduced_virulence	61.392	0.0
g7145.t1	hypothetical protein	G4N7W0#PHI:10426#PoMet14_(MGG_06348)#318829#Magnaporthe_oryzae#reduced_virulence	84.466	1.89e-131
g7148.t1	hypothetical protein	Q6B957#PHI:490__PHI:12113#FRP1#5507#Fusarium_oxysporum#loss_of_pathogenicity__reduced_virulence	65.343	0.0
g7152.t1	hypothetical protein	G4MPJ3#PHI:8038__PHI:8045#Mosmt3__Smt3#318829#Magnaporthe_oryzae#reduced_virulence	70.476	8.09e-47
g7153.t1	hypothetical protein	G4MPJ4#PHI:4053#Pax1#318829#Magnaporthe_oryzae#loss_of_pathogenicity	51.991	0.0
g7154.t1	hypothetical protein	E9EL64#PHI:11522#DNM1_(MAA_00205)#568076#Metarhizium_robertsii#reduced_virulence	88.110	0.0
g7155.t1	hypothetical protein	I1RCK0#PHI:1920#GzZC235#5518#Fusarium_graminearum#unaffected_pathogenicity	66.386	0.0
g7157.t1	hypothetical protein	G4N7U7#PHI:8629#MoAbp1_(MGG_06358)#318829#Magnaporthe_oryzae#reduced_virulence	58.680	0.0
g7157.t2	hypothetical protein	G4N7U7#PHI:8629#MoAbp1_(MGG_06358)#318829#Magnaporthe_oryzae#reduced_virulence	57.075	0.0
g7159.t1	hypothetical protein	J5JDG2#PHI:123062#FlbB_(EJP63983)#176275#Beauveria_bassiana#reduced_virulence	99.725	0.0
g716.t1	translation elongation factor Tu	W8TRT9#PHI:10282#TufA#1280#Staphylococcus_aureus#increased_virulence_(hypervirulence)__unaffected_pathogenicity	62.374	1.11e-165
g7160.t1	hypothetical protein	I1RCJ5#PHI:1212#(Sc_Rim15)#5518#Fusarium_graminearum#reduced_virulence	69.270	0.0
g7163.t1	hypothetical protein	A0A098DK45#PHI:7123#Fgvps39#5518#Fusarium_graminearum#reduced_virulence	64.379	0.0
g7166.t1	hypothetical protein	J4W0D1#PHI:124815#Sid_F_(BBA_06995)#176275#Beauveria_bassiana#reduced_virulence	97.826	0.0
g7167.t1	hypothetical protein	J5JLF2#PHI:124817#Sid_I_(BBA_06996)#176275#Beauveria_bassiana#reduced_virulence	98.791	0.0
g7168.t1	hypothetical protein	J4UJF5#PHI:124814#Sid_D_(BBA_06997)#176275#Beauveria_bassiana#reduced_virulence	98.375	0.0
g7174.t1	Glycolipid 2-alpha-mannosyltransferase 1	J5JDI1#PHI:3095#Ktr1#176275#Beauveria_bassiana#unaffected_pathogenicity	99.054	0.0
g7175.t1	37S ribosomal protein S12, mitochondrial	I1RZ39#PHI:1599#GzOB039#5518#Fusarium_graminearum#unaffected_pathogenicity	75.263	2.50e-96
g7176.t1	hypothetical protein	G4NFW7#PHI:8928#MoSCAD2_(MGG_08690)#318829#Magnaporthe_oryzae#loss_of_pathogenicity	77.629	0.0
g7177.t1	Serine/threonine kinase	I1RZ37#PHI:1237#FGSG_09660#5518#Fusarium_graminearum#lethal	70.102	0.0
g7178.t1	hypothetical protein	I1RZ36#PHI:124873#Mdm33_(FGSG_09659)#5518#Fusarium_graminearum#reduced_virulence	53.803	7.44e-113
g7180.t1	hypothetical protein	A0A1B5KZM5#PHI:10357__PHI:10826#UvHrip1_(UVI_02019870)#1159556#Ustilaginoidea_virens#effector_(plant_avirulence_determinant)	54.000	1.64e-48
g7185.t1	histone methyltransferase set2	J5JDJ5#PHI:12025#Set2#176275#Beauveria_bassiana#reduced_virulence	99.222	0.0
g7186.t1	hypothetical protein	I1RNH4#PHI:5028#Gta1#5518#Fusarium_graminearum#unaffected_pathogenicity__reduced_virulence	72.088	0.0
g7187.t1	hypothetical protein	Q4X1S9#PHI:123427#ClcA#746128#Aspergillus_fumigatus#unaffected_pathogenicity	57.127	0.0
g7189.t1	hypothetical protein	A0A177DRQ1#PHI:125079#G320#5599#Alternaria_alternata#unaffected_pathogenicity	84.340	0.0
g7195.t1	Serine/threonine-protein kinase	J4W0G2#PHI:124099#Atg1#176275#Beauveria_bassiana#reduced_virulence	99.032	0.0
g7198.t1	succinate dehydrogenase complex, subunit B	S0E8I3#PHI:124349#SdhB#5127#Fusarium_fujikuroi#increased_virulence_(hypervirulence)__reduced_virulence	85.560	0.0
g7199.t1	hypothetical protein	G4N7K5#PHI:3062#MoRga2#318829#Magnaporthe_oryzae#unaffected_pathogenicity	53.581	0.0
g72.t1	mRNA splicing protein prp28, variant 2	Q4I7F9#PHI:1458#GzAra006#5518#Fusarium_graminearum#unaffected_pathogenicity	81.206	0.0
g72.t2	mRNA splicing protein prp28	Q4I7F9#PHI:1458#GzAra006#5518#Fusarium_graminearum#unaffected_pathogenicity	73.453	0.0
g7212.t1	hypothetical protein	X0JUH8#PHI:124438#SPC2_(FOIG_05064)#2502994#Fusarium_odoratissimum#reduced_virulence	64.253	7.82e-103
g7215.t2	hypothetical protein	G4NBI7#PHI:2028#TGL1-2#318829#Magnaporthe_oryzae#unaffected_pathogenicity	57.002	0.0
g7216.t1	peroxisomal assembly protein	A0A2N6NGK6#PHI:123200#BbPex6#176275#Beauveria_bassiana#reduced_virulence	98.839	0.0
g722.t1	hypothetical protein	I1S219#PHI:1652#GzWing024#5518#Fusarium_graminearum#unaffected_pathogenicity	74.757	2.35e-43
g7224.t1	hypothetical protein	G4MVN0#PHI:124723#Rpp5_(MGG_08917)#318829#Magnaporthe_oryzae#increased_virulence_(hypervirulence)	50.765	0.0
g7226.t1	hypothetical protein	E9ETR6#PHI:9193#MrArk1_(MAA_03415)#176275#Beauveria_bassiana#reduced_virulence	50.142	0.0
g7228.t1	hypothetical protein	G4MTK9#PHI:4885__PHI:124648#MoYpd1p__Ypd1p_(MGG_07173)#318829#Magnaporthe_oryzae#loss_of_pathogenicity__reduced_virulence	51.938	6.67e-42
g723.t1	hypothetical protein	G4N6C7#PHI:124478#Sec24B_(MGG_06569)#318829#Magnaporthe_oryzae#reduced_virulence	69.561	0.0
g7235.t1	hypothetical protein	A0A0E0RUE3#PHI:1944#GzZC259#5518#Fusarium_graminearum#unaffected_pathogenicity	56.000	0.0
g7249.t1	hypothetical protein	I1S0G1#PHI:12138#FgSNX19_(FGSG_10187)#5518#Fusarium_graminearum#reduced_virulence	63.327	0.0
g725.t1	hypothetical protein	I1S216#PHI:1605#GzOB046#5518#Fusarium_graminearum#unaffected_pathogenicity	68.023	0.0
g7250.t1	hypothetical protein	I1S0G1#PHI:12138#FgSNX19_(FGSG_10187)#5518#Fusarium_graminearum#reduced_virulence	61.377	0.0
g7251.t1	hypothetical protein	I1S0G0#PHI:1617#GzssDB002#5518#Fusarium_graminearum#unaffected_pathogenicity	55.340	1.10e-29
g7252.t1	hypothetical protein	K9GJX7#PHI:10888#EfeA_(PDIP_08660)#36651#Penicillium_digitatum#unaffected_pathogenicity	61.496	2.16e-165
g7253.t1	hypothetical protein	I1RXX1#PHI:1006#HMR1#5518#Fusarium_graminearum#reduced_virulence	74.158	0.0
g7253.t2	hypothetical protein	I1RXX1#PHI:1006#HMR1#5518#Fusarium_graminearum#reduced_virulence	76.591	0.0
g7253.t3	hypothetical protein	I1RXX1#PHI:1006#HMR1#5518#Fusarium_graminearum#reduced_virulence	85.714	1.16e-60
g726.t1	hypothetical protein	I1S215#PHI:2400#Fgp2#5518#Fusarium_graminearum#unaffected_pathogenicity	60.850	2.59e-156
g7262.t1	hypothetical protein	F9FH56#PHI:11681#UgmB#5507#Fusarium_oxysporum#unaffected_pathogenicity__reduced_virulence	73.570	0.0
g7264.t1	hypothetical protein	G4MQZ2#PHI:2038#Mir1#318829#Magnaporthe_oryzae#unaffected_pathogenicity	50.000	9.62e-86
g7271.t1	Elongator subunit	J4W0P2#PHI:123404#BbElp3_(EJP64095)#176275#Beauveria_bassiana#reduced_virulence	100.000	0.0
g7278.t1	pre-mRNA cleavage and polyadenylation factor (CPF) complex subunit	Q4X1Y0#PHI:2514#PFS2#746128#Aspergillus_fumigatus#lethal	56.389	0.0
g7284.t1	hypothetical protein	I1RAR0#PHI:10694#FgDnfC2_(FGSG_00595)#5518#Fusarium_graminearum#unaffected_pathogenicity	66.286	0.0
g7295.t1	hypothetical protein	J4VZT4#PHI:9444#Bbakr1_(XP_008600433.1)#176275#Beauveria_bassiana#unaffected_pathogenicity	99.676	0.0
g7320.t1	hypothetical protein	I1RIT1#PHI:11594#FgMFS1_(FGSG_03725)#5518#Fusarium_graminearum#reduced_virulence	53.753	0.0
g7331.t1	serine/threonine protein kinase, CMGC, CDC2/CDK sub	Q4I5U9#PHI:1231__PHI:1492#FGSG_07409__GzHMG024#5518#Fusarium_graminearum#lethal__unaffected_pathogenicity	73.069	0.0
g7333.t1	hypothetical protein	I1RTA6#PHI:3863#FgGAL83#5518#Fusarium_graminearum#reduced_virulence	56.154	2.89e-172
g7333.t2	hypothetical protein	I1RTA6#PHI:3863#FgGAL83#5518#Fusarium_graminearum#reduced_virulence	55.336	2.65e-162
g7336.t1	Calcineurin subunit B	G4MNE6#PHI:2109#CNB#318829#Magnaporthe_oryzae#reduced_virulence__loss_of_pathogenicity	97.076	4.89e-118
g7344.t1	Palmitoyl-protein thioesterase 1, variant 2	E9DS54#PHI:8769#MaPpt1#92637#Metarhizium_acridum#unaffected_pathogenicity	87.764	0.0
g7344.t2	Palmitoyl-protein thioesterase 1	E9DS54#PHI:8769#MaPpt1#92637#Metarhizium_acridum#unaffected_pathogenicity	87.764	0.0
g7347.t1	hypothetical protein	I1RT91#PHI:1388#GzC2H051#5518#Fusarium_graminearum#unaffected_pathogenicity	66.869	4.66e-152
g735.t1	hypothetical protein	Q2PEN8#PHI:577#NoxB#35717#Epichloe_festucae#unaffected_pathogenicity	86.760	0.0
g735.t2	hypothetical protein	Q2PEN8#PHI:577#NoxB#35717#Epichloe_festucae#unaffected_pathogenicity	86.702	0.0
g7350.t1	hypothetical protein	W7M8I4#PHI:124665#Med5_(FVEG_07865)#117187#Fusarium_verticillioides#reduced_virulence	60.320	0.0
g736.t1	hypothetical protein	J4UV04#PHI:124050#Trv_(BBA_00766)#176275#Beauveria_bassiana#unaffected_pathogenicity__reduced_virulence__increased_virulence_(hypervirulence)	98.054	0.0
g7361.t1	hypothetical protein	I1RTB9#PHI:1644#GzRFX1#5518#Fusarium_graminearum#unaffected_pathogenicity	63.306	0.0
g7364.t1	hypothetical protein	W7MS01#PHI:3389#FVEG_12521#117187#Fusarium_verticillioides#unaffected_pathogenicity	54.890	0.0
g7366.t1	hypothetical protein	I1RTC2#PHI:1232#FGSG_07423#5518#Fusarium_graminearum#lethal	80.535	0.0
g7371.t1	hypothetical protein	G4N1A1#PHI:11742#MoEmc2_(MGG_07480)#318829#Magnaporthe_oryzae#reduced_virulence	55.247	6.83e-127
g7374.t1	hypothetical protein	A0A4Q4ND30#PHI:125085#G7679#5599#Alternaria_alternata#unaffected_pathogenicity	54.849	0.0
g7375.t1	hypothetical protein	I1RTD1#PHI:1645#GzWing017#5518#Fusarium_graminearum#unaffected_pathogenicity	73.536	0.0
g7378.t1	Peptidyl-prolyl cis-trans isomerase B	J4W023#PHI:7181#CypB#176275#Beauveria_bassiana#reduced_virulence	98.077	5.07e-151
g7384.t1	hypothetical protein	A0A0A1V4H7#PHI:10423#Kmt2#568076#Metarhizium_robertsii#reduced_virulence	63.500	0.0
g7419.t1	hypothetical protein	A0A0E0SB30#PHI:1886#GzZC201#5518#Fusarium_graminearum#unaffected_pathogenicity	50.984	0.0
g7442.t1	hypothetical protein	I1RVR1#PHI:1860#GzZC175#5518#Fusarium_graminearum#unaffected_pathogenicity	51.378	0.0
g7451.t1	hypothetical protein	I1S368#PHI:6127#PLC#5518#Fusarium_graminearum#unaffected_pathogenicity	59.934	0.0
g746.t1	vacuolar protein sorting-associated protein 1	G4N1E7#PHI:6637#Movps1#318829#Magnaporthe_oryzae#lethal	82.328	0.0
g7462.t1	hypothetical protein	I1RW12#PHI:5890#FGSG_08464#5518#Fusarium_graminearum#unaffected_pathogenicity	50.163	4.24e-89
g7481.t1	hypothetical protein	A0A0E0RS25#PHI:1869#GzZC184#5518#Fusarium_graminearum#unaffected_pathogenicity	66.071	7.62e-46
g7482.t1	hypothetical protein	A0A0E0RS25#PHI:1869#GzZC184#5518#Fusarium_graminearum#unaffected_pathogenicity	56.122	5.28e-134
g7486.t1	Chitin synthase, class 6	G2WS43#PHI:123309#Vdchs7_(VDAG_00376)#27337#Verticillium_dahliae#reduced_virulence	74.050	0.0
g75.t1	hypothetical protein	J5K8Q8#PHI:3270#ARSEF_2860#176275#Beauveria_bassiana#reduced_virulence	99.647	0.0
g75.t2	hypothetical protein	J5K8Q8#PHI:3270#ARSEF_2860#176275#Beauveria_bassiana#reduced_virulence	93.286	0.0
g7500.t1	Signal peptidase complex catalytic subunit	Q4WYF4#PHI:123786#Sec1_(3g12840)#746128#Aspergillus_fumigatus#reduced_virulence	67.956	4.35e-83
g7552.t1	hypothetical protein	Q4WEM7#PHI:2521#GUS1#746128#Aspergillus_fumigatus#lethal	53.981	0.0
g7561.t1	Mitochondrial DNA replication protein yhm2	Q8TGD1#PHI:254#FOW1#5507#Fusarium_oxysporum#reduced_virulence	82.524	9.46e-176
g7566.t1	hypothetical protein	Q4WEU7#PHI:9541#CysD#746128#Aspergillus_fumigatus#unaffected_pathogenicity	81.647	0.0
g7575.t1	mitochondrial phosphate carrier protein	G4MQZ2#PHI:2038#Mir1#318829#Magnaporthe_oryzae#unaffected_pathogenicity	77.885	1.12e-170
g7588.t1	hypothetical protein	J5JC27#PHI:9426#BrlA_(BBA_07544)#176275#Beauveria_bassiana#reduced_virulence	99.459	0.0
g7590.t1	hypothetical protein	N4VSY8#PHI:5111#FAM1#5465#Colletotrichum_orbiculare#loss_of_pathogenicity	64.938	8.59e-143
g7605.t2	hypothetical protein	G4MQZ9#PHI:2025#HDL1#318829#Magnaporthe_oryzae#unaffected_pathogenicity	54.478	0.0
g7609.t1	hypothetical protein	I1RD74#PHI:1961#GzZC276#5518#Fusarium_graminearum#unaffected_pathogenicity	53.412	0.0
g7611.t1	hypothetical protein	G2XCL6#PHI:124408#VDAG_07898#27337#Verticillium_dahliae#reduced_virulence	57.092	3.48e-107
g7619.t1	hypothetical protein	G4MUG1#PHI:8039__PHI:8046#Moaos1__Aos1#318829#Magnaporthe_oryzae#reduced_virulence	61.725	5.70e-159
g7626.t1	hypothetical protein	I1RNI6#PHI:1309#GzbHLH010#5518#Fusarium_graminearum#lethal	66.993	4.43e-129
g7633.t1	hypothetical protein	I1RNJ6#PHI:5784#Fgsg05579#5518#Fusarium_graminearum#unaffected_pathogenicity	65.934	4.68e-169
g7649.t1	hypothetical protein	A0A384K5Y8#PHI:124201#Mdl1#40559#Botrytis_cinerea#reduced_virulence	53.743	0.0
g7651.t1	hypothetical protein	A4QXV8#PHI:123289__PHI:123551#MoADE12_(MGG_17000)__MoAde12_(MGG_17000)#318829#Magnaporthe_oryzae#reduced_virulence	57.245	0.0
g7654.t1	hypothetical protein	G4NIU3#PHI:789#MGG_04116#318829#Magnaporthe_oryzae#reduced_virulence	75.490	6.40e-52
g7661.t1	hypothetical protein	I1RNQ2#PHI:1170__PHI:1174#HDF3#5518#Fusarium_graminearum#unaffected_pathogenicity__reduced_virulence	50.932	0.0
g7661.t2	hypothetical protein	I1RNQ2#PHI:1170__PHI:1174#HDF3#5518#Fusarium_graminearum#unaffected_pathogenicity__reduced_virulence	62.939	0.0
g7671.t1	hypothetical protein	G4MSW9#PHI:123405#Moade4_(MGG_04618)#318829#Magnaporthe_oryzae#loss_of_pathogenicity	69.052	0.0
g7674.t1	hypothetical protein	Q4W9Q8#PHI:9255__PHI:10686#MsbA_(AFUA_4G04070)__MsbA_(Afu4g04070)#746128#Aspergillus_fumigatus#increased_virulence_(hypervirulence)__reduced_virulence	51.087	1.01e-12
g768.t1	hypothetical protein	W7MUL2#PHI:7142#FvStp1#117187#Fusarium_verticillioides#reduced_virulence	63.114	0.0
g7683.t1	hypothetical protein	G4MTV1#PHI:9551#Moarl8#318829#Magnaporthe_oryzae#unaffected_pathogenicity	73.770	1.23e-105
g7694.t1	hypothetical protein	I1RM09#PHI:2325__PHI:2502__PHI:5724#TEP1__FgTep1p__ScOrtholog_TEP1#5518#Fusarium_graminearum#reduced_virulence	57.639	0.0
g7698.t1	hypothetical protein	G4N332#PHI:124696#Mad1_(MGG_04908)#318829#Magnaporthe_oryzae#reduced_virulence__unaffected_pathogenicity	53.129	0.0
g770.t1	hypothetical protein	I1RSN1#PHI:1610#GzP53L003#5518#Fusarium_graminearum#unaffected_pathogenicity	51.212	0.0
g770.t2	hypothetical protein	I1RSN1#PHI:1610#GzP53L003#5518#Fusarium_graminearum#unaffected_pathogenicity	51.212	0.0
g7700.t1	hypothetical protein	I1RLX6#PHI:1192#(Sc_Cak1)#5518#Fusarium_graminearum#reduced_virulence	55.525	5.91e-143
g7711.t1	hypothetical protein	M2TW52#PHI:4988#Ppt1#5016#Bipolaris_maydis#reduced_virulence	51.007	1.07e-109
g7714.t1	hypothetical protein	Q8WZJ0#PHI:4639#Cbp1#318829#Magnaporthe_oryzae#loss_of_pathogenicity	61.053	1.92e-78
g7714.t2	hypothetical protein	G4N4F9#PHI:2166__PHI:6390#CBP1#318829#Magnaporthe_oryzae#unaffected_pathogenicity	57.233	7.06e-123
g7717.t1	hypothetical protein	G2X015#PHI:124535#PT1_(VDAG_03038)#27337#Verticillium_dahliae#reduced_virulence	68.510	0.0
g7726.t1	hypothetical protein	G4NLF1#PHI:125277#OxdC_(MGG_14061)#318829#Magnaporthe_oryzae#increased_virulence_(hypervirulence)	66.164	0.0
g7735.t1	hypothetical protein	I1RM35#PHI:1580#GzOB020#5518#Fusarium_graminearum#unaffected_pathogenicity	66.912	2.84e-178
g7745.t1	DEAH-box ATP-dependent RNA helicase prp22	I1RM25#PHI:1579#GzOB019#5518#Fusarium_graminearum#unaffected_pathogenicity	80.876	0.0
g7745.t2	DEAH-box ATP-dependent RNA helicase prp22, variant 2	I1RM25#PHI:1579#GzOB019#5518#Fusarium_graminearum#unaffected_pathogenicity	87.069	0.0
g7752.t1	hypothetical protein	O60034#PHI:1030#BcatrA#40559#Botrytis_cinerea#unaffected_pathogenicity	59.891	0.0
g7756.t1	stearoyl-CoA 9-desaturase	Q4WGR1#PHI:2541#OLE1#746128#Aspergillus_fumigatus#lethal	74.938	0.0
g7762.t1	UDP-glucose-4-epimerase	E3QMF3#PHI:124561#UGE1_gene_(GLRG_07185)#31870#Colletotrichum_graminicola#reduced_virulence	81.593	0.0
g7776.t1	hypothetical protein	A4QTE3#PHI:8927__PHI:124824#MoSCAD1_(MGG_05096)__Ifa38_(MGG_05096)#318829#Magnaporthe_oryzae#reduced_virulence__loss_of_pathogenicity	63.095	2.22e-155
g7779.t1	anthranilate synthase component 1	Q4WLR6#PHI:7653#TrpA#746128#Aspergillus_fumigatus#reduced_virulence	68.199	0.0
g7784.t1	hypothetical protein	G2XAE9#PHI:5387#VdCYC8#27337#Verticillium_dahliae#reduced_virulence	54.466	0.0
g7786.t1	hypothetical protein	A0A1C3YHH5#PHI:446__PHI:2348#TBL1__FTL1_(TBL1)#5518#Fusarium_graminearum#reduced_virulence	62.179	0.0
g7786.t2	hypothetical protein	A0A1C3YHH5#PHI:446__PHI:2348#TBL1__FTL1_(TBL1)#5518#Fusarium_graminearum#reduced_virulence	61.734	0.0
g7791.t1	Acetyl-coenzyme A synthetase	J5J6H7#PHI:123537#BbAcs1_(EJP62113)#176275#Beauveria_bassiana#unaffected_pathogenicity	99.698	0.0
g7794.t1	plasma membrane H+-ATPase	I1RCU4#PHI:123069#FgPMA1_(FGSG_01425)#5518#Fusarium_graminearum#reduced_virulence	90.929	0.0
g780.t1	hypothetical protein	G4MYT5#PHI:3485#MoSPC3#318829#Magnaporthe_oryzae#unaffected_pathogenicity	52.804	3.70e-63
g7803.t1	hypothetical protein	I1S104#PHI:2394#FGSG_10397#5518#Fusarium_graminearum#increased_virulence_(hypervirulence)	53.974	1.01e-114
g7803.t2	hypothetical protein	I1S104#PHI:2394#FGSG_10397#5518#Fusarium_graminearum#increased_virulence_(hypervirulence)	59.276	2.86e-96
g7806.t1	BZIP-type transcription factor mbz1	E9EPV1#PHI:4554#MBZ1#568076#Metarhizium_robertsii#reduced_virulence	62.676	0.0
g7809.t1	hypothetical protein	L2G915#PHI:123847#Vps29#690256#Colletotrichum_fructicola#reduced_virulence	85.000	3.71e-128
g7815.t1	hypothetical protein	G4MKC3#PHI:123399#DHX35_(MGG_02518)#318829#Magnaporthe_oryzae#reduced_virulence	72.687	0.0
g7830.t1	hypothetical protein	G4MTN1#PHI:6348__PHI:8233#MoPmt2__MoPmt2_(MGG_07190)#318829#Magnaporthe_oryzae#reduced_virulence	77.047	0.0
g7831.t1	hypothetical protein	I1RD47#PHI:124840#Chy3_(FGSG_01536)#5518#Fusarium_graminearum#unaffected_pathogenicity	56.646	0.0
g7848.t1	hypothetical protein	I1RX74#PHI:1771#GzZC086#5518#Fusarium_graminearum#unaffected_pathogenicity	55.699	2.75e-115
g785.t1	hypothetical protein	Q86ZB5#PHI:7358#KLP7#40559#Botrytis_cinerea#reduced_virulence	62.264	2.31e-122
g785.t2	hypothetical protein	Q86ZB5#PHI:7358#KLP7#40559#Botrytis_cinerea#reduced_virulence	62.264	7.60e-123
g7863.t1	hypothetical protein	J4UIG7#PHI:12026#Ash1#176275#Beauveria_bassiana#reduced_virulence	99.150	0.0
g7863.t2	hypothetical protein	J4UIG7#PHI:12026#Ash1#176275#Beauveria_bassiana#reduced_virulence	99.130	0.0
g7870.t1	hypothetical protein	I1RX64#PHI:1407#GzC2H071#5518#Fusarium_graminearum#lethal	60.396	0.0
g7870.t2	hypothetical protein	I1RX64#PHI:1407#GzC2H071#5518#Fusarium_graminearum#lethal	60.396	0.0
g7873.t1	hypothetical protein	G5EHR8#PHI:123041#Mokap119_(MGG_02927)#318829#Magnaporthe_oryzae#loss_of_pathogenicity	66.087	0.0
g7881.t1	E2-like enzyme	A0A2N6NAN0#PHI:124100#Atg3#176275#Beauveria_bassiana#reduced_virulence	94.764	0.0
g7888.t1	hypothetical protein	G4NL37#PHI:893#MGG_02986#318829#Magnaporthe_oryzae#reduced_virulence	63.858	0.0
g7888.t2	hypothetical protein	G4NL37#PHI:893#MGG_02986#318829#Magnaporthe_oryzae#reduced_virulence	56.129	0.0
g7889.t1	mRNA splicing protein	I1RX47#PHI:1666#GzCCHC006#5518#Fusarium_graminearum#unaffected_pathogenicity	77.384	0.0
g789.t1	hypothetical protein	G4ZAY8#PHI:5016#Psimpa1#67593#Phytophthora_sojae#reduced_virulence	58.427	0.0
g7900.t1	hypothetical protein	Q59P00#PHI:2558#DUR31#5476#Candida_albicans#reduced_virulence	50.383	8.66e-172
g7914.t1	Eukaryotic translation initiation factor 1A, Y-chromosomal	I1RWI5#PHI:1590#GzOB030#5518#Fusarium_graminearum#lethal	91.333	9.90e-90
g7921.t1	hypothetical protein	J5JB66#PHI:7035#Pmt1#176275#Beauveria_bassiana#reduced_virulence	99.446	0.0
g7922.t1	hypothetical protein	X0J2K1#PHI:124500#Sec2_(FOIG_11948)#2502994#Fusarium_odoratissimum#reduced_virulence	59.231	0.0
g7925.t1	hypothetical protein	J4UIJ0#PHI:9546#BbepnL-1_(BBA_07766)#176275#Beauveria_bassiana#reduced_virulence	94.681	0.0
g7943.t1	hypothetical protein	J5JIF8#PHI:7153#PmcC#176275#Beauveria_bassiana#reduced_virulence	99.221	0.0
g7945.t1	hypothetical protein	C6ZRH8#PHI:2976#CgOPT1#474922#Colletotrichum_gloeosporioides#reduced_virulence	67.664	0.0
g795.t1	hypothetical protein	A0A1C3YKY7#PHI:5818#Fgsg07136#5518#Fusarium_graminearum#unaffected_pathogenicity	53.444	5.14e-151
g797.t1	hypothetical protein	I1RSL0#PHI:1915#GzZC230#5518#Fusarium_graminearum#reduced_virulence	61.920	0.0
g7975.t1	Mevalonate kinase	Q4WP25#PHI:2542#ERG12#746128#Aspergillus_fumigatus#lethal	65.502	0.0
g7978.t1	Ornithine decarboxylase	I1RPD6#PHI:12007#Fgspe1_(FGSG_05903)#5518#Fusarium_graminearum#unaffected_pathogenicity	71.076	0.0
g7985.t1	hypothetical protein	G4MNG8#PHI:807#MGG_06951#318829#Magnaporthe_oryzae#reduced_virulence	70.806	0.0
g7988.t1	hypothetical protein	I1RPD3#PHI:6719#FgPLC1#5518#Fusarium_graminearum#reduced_virulence	59.178	0.0
g7989.t1	hypothetical protein	A0A0D2XUG0#PHI:123658#PAT3_(FOXG_07613)#5507#Fusarium_oxysporum#unaffected_pathogenicity	58.378	0.0
g799.t1	hypothetical protein	G4MSL8#PHI:123877#Cyc2_(MGG_07065)#318829#Magnaporthe_oryzae#unaffected_pathogenicity	50.083	0.0
g7991.t1	Serine/threonine-protein phosphatase 2A 56 kDa regulatory subunit delta isoform	W7M5P0#PHI:2916#Ppr2#117187#Fusarium_verticillioides#unaffected_pathogenicity	85.973	0.0
g8.t1	hypothetical protein	I1RAE5#PHI:1208__PHI:3131#(Sc_Sch9)__FgSCH9#5518#Fusarium_graminearum#reduced_virulence	66.348	0.0
g8001.t1	hypothetical protein	P32964#PHI:143#CHT#1682391#Microdochium_sorghi#unaffected_pathogenicity	54.424	4.73e-137
g8001.t2	hypothetical protein	P32964#PHI:143#CHT#1682391#Microdochium_sorghi#unaffected_pathogenicity	57.835	1.92e-142
g8005.t2	hypothetical protein	A0AA44WEM2#PHI:125066#Sln1#27337#Verticillium_dahliae#unaffected_pathogenicity	50.341	0.0
g8011.t1	hypothetical protein	I1S3I1#PHI:1857#GzZC172#5518#Fusarium_graminearum#unaffected_pathogenicity	53.107	2.18e-59
g8016.t1	hypothetical protein	J5JI18#PHI:123191#Hsp20_(BBA_07886)#176275#Beauveria_bassiana#reduced_virulence	96.767	0.0
g8017.t1	hypothetical protein	I1RAH4#PHI:1562#GzOB002#5518#Fusarium_graminearum#lethal	79.314	0.0
g8019.t1	hypothetical protein	J4KLZ9#PHI:7155#Pmr1#176275#Beauveria_bassiana#reduced_virulence	99.017	0.0
g8019.t2	hypothetical protein	J4KLZ9#PHI:7155#Pmr1#176275#Beauveria_bassiana#reduced_virulence	99.300	0.0
g8020.t1	hypothetical protein	I1RAI8#PHI:124756#Mob2_(FGSG_00518)#5518#Fusarium_graminearum#reduced_virulence	81.121	0.0
g8021.t1	hypothetical protein	I1RAI5#PHI:1319#GzbZIP001#5518#Fusarium_graminearum#reduced_virulence	52.931	0.0
g8026.t1	hypothetical protein	A0A0J9W5C7#PHI:9287#Rad21nc_(FOXG_15850)#5507#Fusarium_oxysporum#unaffected_pathogenicity	50.512	0.0
g8030.t1	hypothetical protein	A0A0E0RP23#PHI:2395#GzSYN1#5518#Fusarium_graminearum#reduced_virulence	66.667	7.27e-153
g8037.t1	hypothetical protein	I1RBZ5#PHI:9845#FgEaf6_(FGSG-01094.1)#5518#Fusarium_graminearum#reduced_virulence	64.118	9.06e-64
g8039.t1	hypothetical protein	I1RBZ7#PHI:1316#GzBrom001#5518#Fusarium_graminearum#unaffected_pathogenicity	59.346	7.46e-85
g805.t1	hypothetical protein	G4MZ63#PHI:3824#MET12#318829#Magnaporthe_oryzae#unaffected_pathogenicity__loss_of_pathogenicity	66.856	0.0
g8058.t1	hypothetical protein	Q2PEP0#PHI:576#NoxA#35717#Epichloe_festucae#enhanced_antagonism	90.305	0.0
g8075.t1	hypothetical protein	G4MXR2#PHI:8753__PHI:8806#MoChia1_(MGG_08054)__MoChi1_(MGG_08054)#318829#Magnaporthe_oryzae#reduced_virulence	54.294	1.48e-135
g8088.t1	hypothetical protein	E9EVY3#PHI:9531#MepC_(MAA_04182)#568076#Metarhizium_robertsii#unaffected_pathogenicity	81.973	0.0
g809.t1	hypothetical protein	J5K093#PHI:3096#Ktr4#176275#Beauveria_bassiana#reduced_virulence	99.492	0.0
g8096.t1	hypothetical protein	G4MQR2#PHI:124682#Erv29#318829#Magnaporthe_oryzae#reduced_virulence	73.182	3.28e-113
g8097.t1	hypothetical protein	N4X8R0#PHI:11249#Cdc14#5016#Bipolaris_maydis#reduced_virulence	55.000	0.0
g8099.t1	hypothetical protein	I1RAL4#PHI:1300#GzbHLH001#5518#Fusarium_graminearum#unaffected_pathogenicity	57.948	0.0
g8108.t1	hypothetical protein	I1RAM0#PHI:7125#FgKar9#5518#Fusarium_graminearum#unaffected_pathogenicity	58.961	0.0
g8110.t1	hypothetical protein	I1RAH2#PHI:1629#GzWing001#5518#Fusarium_graminearum#unaffected_pathogenicity	78.289	0.0
g8111.t1	hypothetical protein	G4MQP0#PHI:11057#MoRMT2_(MGG_09290)#318829#Magnaporthe_oryzae#reduced_virulence	55.738	1.94e-151
g8112.t1	hypothetical protein	I1RAH1#PHI:4658#FgHXK1#5518#Fusarium_graminearum#reduced_virulence	81.301	0.0
g8112.t2	hypothetical protein	I1RAH1#PHI:4658#FgHXK1#5518#Fusarium_graminearum#reduced_virulence	81.410	0.0
g8113.t1	Protein arg-6, mitochondrial	Q4WCZ1#PHI:2969#ArgEF#746128#Aspergillus_fumigatus#reduced_virulence	72.205	6.10e-180
g8115.t1	hypothetical protein	J5JBK6#PHI:7058#PilB#176275#Beauveria_bassiana#reduced_virulence	98.182	0.0
g8116.t1	Inorganic pyrophosphatase	Q4WX65#PHI:2540#IPP1#746128#Aspergillus_fumigatus#lethal	85.017	0.0
g8116.t2	Inorganic pyrophosphatase, variant 2	Q4WX65#PHI:2540#IPP1#746128#Aspergillus_fumigatus#lethal	85.315	0.0
g8120.t1	hypothetical protein	I1RAF0#PHI:1343#GzC2H003#5518#Fusarium_graminearum#reduced_virulence	69.663	3.52e-175
g8121.t1	Phospho-2-dehydro-3-deoxyheptonate aldolase amt16	Q8XW15#PHI:8884#AroG1#305#Ralstonia_solanacearum#loss_of_pathogenicity	54.802	6.84e-130
g8123.t1	hypothetical protein	A4ZGP3#PHI:1161#MgMfs1#1047171#Zymoseptoria_tritici#chemistry_target:_sensitivity_to_chemical__unaffected_pathogenicity	54.811	0.0
g8133.t1	hypothetical protein	G4MTZ0#PHI:2114#Calnexin#318829#Magnaporthe_oryzae#loss_of_pathogenicity	75.849	0.0
g8142.t1	hypothetical protein	G4NEZ3#PHI:123065#MoMAS3_(MGG_00703)#318829#Magnaporthe_oryzae#reduced_virulence	59.363	3.11e-98
g8149.t1	hypothetical protein	G4NDC9#PHI:123968#ERV41_(MGG_00949)#318829#Magnaporthe_oryzae#unaffected_pathogenicity	68.063	0.0
g8152.t1	Vacuole-localized protein 4	J4KLP6#PHI:7192#VLP4#176275#Beauveria_bassiana#reduced_virulence	96.610	1.30e-162
g8172.t1	hypothetical protein	I1S0Q0#PHI:1670#GzCCHC010#5518#Fusarium_graminearum#unaffected_pathogenicity	80.357	8.78e-92
g8180.t1	hypothetical protein	G4N1N6#PHI:5191#TPX1#318829#Magnaporthe_oryzae#reduced_virulence	61.979	9.32e-72
g8187.t1	hypothetical protein	Q8NJQ2#PHI:2839#RED1#5016#Bipolaris_maydis#reduced_virulence	52.312	6.69e-121
g8199.t1	hypothetical protein	Q96UH9#PHI:519#CHM1#318829#Magnaporthe_oryzae#reduced_virulence	56.749	1.08e-138
g82.t2	E2 ubiquitin-protein ligase peroxin 4, variant 2	I1RRW0#PHI:8743#FgPEX4_(FGSG_06857)#5518#Fusarium_graminearum#reduced_virulence	73.214	1.21e-90
g82.t3	E2 ubiquitin-protein ligase peroxin 4, variant 3	I1RRW0#PHI:8743#FgPEX4_(FGSG_06857)#5518#Fusarium_graminearum#reduced_virulence	73.214	4.61e-92
g8208.t1	hypothetical protein	J4KLY0#PHI:124816#Sid_H_(BBA_08000)#176275#Beauveria_bassiana#unaffected_pathogenicity	97.857	0.0
g8214.t1	hypothetical protein	G4MTK2#PHI:5232#MoARG1#318829#Magnaporthe_oryzae#loss_of_pathogenicity	71.359	0.0
g8228.t1	hypothetical protein	A0A0D1E191#PHI:9867#Pdi_(UMAG_10156)#5270#Ustilago_maydis#reduced_virulence__unaffected_pathogenicity	50.000	6.10e-158
g8230.t1	heme peroxidase	Q4ING3#PHI:10451#FPX1_(FGSG_01245)#5518#Fusarium_graminearum#unaffected_pathogenicity	75.556	0.0
g8234.t1	hypothetical protein	J4UI12#PHI:3271#ARSEF_2860#176275#Beauveria_bassiana#reduced_virulence	99.638	0.0
g8235.t1	hypothetical protein	A0A194VQ92#PHI:10219#FAEA1_(VM1G_01793)#105487#Valsa_mali#reduced_virulence	57.821	2.56e-131
g8242.t1	hypothetical protein	J4VXB0#PHI:7150#Eca1#176275#Beauveria_bassiana#reduced_virulence	99.699	0.0
g8245.t1	hypothetical protein	G4MRN1#PHI:7318#NoxD#318829#Magnaporthe_oryzae#loss_of_pathogenicity	67.480	1.14e-60
g8247.t1	hypothetical protein	I1RCF7#PHI:1220#FGSG_01271#5518#Fusarium_graminearum#lethal	67.917	0.0
g8247.t2	hypothetical protein	I1RCF7#PHI:1220#FGSG_01271#5518#Fusarium_graminearum#lethal	67.932	0.0
g8248.t1	hypothetical protein	E9ECB5#PHI:9489#MaChsIV_(XP_007813853.1)#92637#Metarhizium_acridum#unaffected_pathogenicity	77.391	0.0
g8269.t1	casein kinase 2 regulatory subunit	G4MNM6#PHI:9200#MoCKb2_(MGG_05651)#318829#Magnaporthe_oryzae#reduced_virulence__unaffected_pathogenicity	80.000	2.58e-131
g8271.t1	mitochondrial 54S ribosomal protein rml2	I1RCH5#PHI:1569#GzOB009#5518#Fusarium_graminearum#lethal	75.676	0.0
g8272.t1	hypothetical protein	Q6X269#PHI:338#CLB2#5270#Ustilago_maydis#reduced_virulence	50.187	1.23e-95
g8275.t1	hypothetical protein	I1RCH8#PHI:1921#GzZC236#5518#Fusarium_graminearum#reduced_virulence	60.307	0.0
g8277.t1	hypothetical protein	I1RCI0#PHI:1454#GzAra002#5518#Fusarium_graminearum#unaffected_pathogenicity	71.642	0.0
g8279.t1	hypothetical protein	I1RCI2#PHI:1350#GzC2H010#5518#Fusarium_graminearum#unaffected_pathogenicity	52.961	1.00e-76
g828.t1	hypothetical protein	A0A0E0RS25#PHI:1869#GzZC184#5518#Fusarium_graminearum#unaffected_pathogenicity	77.758	0.0
g8281.t1	NineTeen Complex (NTC) component	Q9HF03#PHI:280#CCN1#5207#Cryptococcus_neoformans#reduced_virulence	55.904	0.0
g8288.t1	hypothetical protein	I1RCJ0#PHI:1304#GzbHLH005#5518#Fusarium_graminearum#reduced_virulence	66.730	0.0
g8293.t1	2-oxoglutarate dehydrogenase E1 component	G2XIN6#PHI:9378#VdOGDH_(VDAG_10018)#27337#Verticillium_dahliae#reduced_virulence	85.076	0.0
g8297.t1	hypothetical protein	A0A0D2YC96#PHI:4725#Gbe1#5507#Fusarium_oxysporum#unaffected_pathogenicity	85.619	0.0
g8306.t1	hypothetical protein	I1RN54#PHI:1214#FGSG_07816#5518#Fusarium_graminearum#reduced_virulence	75.734	0.0
g8315.t1	hypothetical protein	G2X6V8#PHI:6331#VdCYP1#27337#Verticillium_dahliae#loss_of_pathogenicity	63.869	0.0
g8315.t2	hypothetical protein	G2X6V8#PHI:6331#VdCYP1#27337#Verticillium_dahliae#loss_of_pathogenicity	64.286	0.0
g8316.t1	hypothetical protein	G4ML55#PHI:123841#Nst1_(MGG_06694)#318829#Magnaporthe_oryzae#reduced_virulence	64.286	1.91e-157
g8325.t1	hypothetical protein	Q5A5P7#PHI:4891#Orf19.5352#5476#Candida_albicans#unaffected_pathogenicity	58.442	2.02e-152
g834.t1	hypothetical protein	I1RDZ2#PHI:5809#Fgsg01861#5518#Fusarium_graminearum#unaffected_pathogenicity	55.579	1.40e-166
g8353.t1	bifunctional chorismate synthase/riboflavin reductase [NAD(P)H] aro2	Q4WJ77#PHI:7654#AroB#746128#Aspergillus_fumigatus#reduced_virulence	65.140	9.96e-180
g8354.t1	Histone H3-K9 methyltransferase kmt1	J5J977#PHI:11340#Dim5#176275#Beauveria_bassiana#loss_of_pathogenicity	98.489	0.0
g8355.t1	hypothetical protein	J5J977#PHI:11340#Dim5#176275#Beauveria_bassiana#loss_of_pathogenicity	93.333	5.30e-42
g8375.t1	hypothetical protein	G5EI34#PHI:3019#MoLys2#318829#Magnaporthe_oryzae#reduced_virulence	72.051	0.0
g8382.t1	DEAH-box ATP-dependent RNA helicase prp43	I1RM25#PHI:1579#GzOB019#5518#Fusarium_graminearum#unaffected_pathogenicity	50.774	0.0
g8383.t1	hypothetical protein	A0A0E0SHR3#PHI:2355#AMT4#5518#Fusarium_graminearum#reduced_virulence	68.921	0.0
g8393.t1	hypothetical protein	Q4WJR9#PHI:6554#SB#746128#Aspergillus_fumigatus#unaffected_pathogenicity	58.323	0.0
g8399.t1	Vacuolar protein sorting-associated protein 13	G4N6L6#PHI:11998#Vps13_(MGG_06537)#318829#Magnaporthe_oryzae#reduced_virulence	68.698	0.0
g8399.t2	Vacuolar protein sorting-associated protein 13, variant 2	G4N6L6#PHI:11998#Vps13_(MGG_06537)#318829#Magnaporthe_oryzae#reduced_virulence	74.839	1.85e-81
g8401.t1	hypothetical protein	I1S1C8#PHI:11145#FgStu2_(FGSG_10528)#5518#Fusarium_graminearum#reduced_virulence	70.661	0.0
g8409.t1	hypothetical protein	G4NB68#PHI:123550#MoAde6_(MGG_11343)#318829#Magnaporthe_oryzae#reduced_virulence	62.920	0.0
g8410.t1	hypothetical protein	A0A0E0RXI2#PHI:1422#GzC2H090#5518#Fusarium_graminearum#reduced_virulence	55.449	0.0
g8413.t1	hypothetical protein	G4NAK2#PHI:124959#Fwd1_(MGG_09696)#318829#Magnaporthe_oryzae#reduced_virulence	51.282	0.0
g8413.t2	hypothetical protein	G4NAK2#PHI:124959#Fwd1_(MGG_09696)#318829#Magnaporthe_oryzae#reduced_virulence	51.282	0.0
g8414.t1	hypothetical protein	I1S1A3#PHI:9095#Fgvps60_(FGSG_10503)#5518#Fusarium_graminearum#loss_of_pathogenicity	84.906	6.73e-126
g842.t1	hypothetical protein	G4MND6#PHI:123278__PHI:123753#MoNap1_(MGG_06924)__Nap1#318829#Magnaporthe_oryzae#reduced_virulence	71.496	0.0
g8427.t1	hypothetical protein	B8NRK4#PHI:11795#BioDA_(ALFA_049090#5059#Aspergillus_flavus#reduced_virulence	52.169	0.0
g843.t1	hypothetical protein	I1RTG5#PHI:6245#FaMyo2B#5518#Fusarium_graminearum#reduced_virulence	86.192	0.0
g8437.t1	hypothetical protein	W7M0G1#PHI:124660#Med18_(FVEG_03198)#117187#Fusarium_verticillioides#reduced_virulence	64.875	1.49e-138
g8444.t1	hypothetical protein	J4VSL0#PHI:124818#Sid_L_(BBA_09490)#176275#Beauveria_bassiana#reduced_virulence	99.811	0.0
g8464.t1	hypothetical protein	O13401#PHI:401#SOD2#5476#Candida_albicans#unaffected_pathogenicity	50.216	3.12e-79
g8465.t1	hypothetical protein	V6RFV4#PHI:1230#FGSG_06959#5518#Fusarium_graminearum#lethal	59.542	1.61e-116
g8465.t2	hypothetical protein	V6RFV4#PHI:1230#FGSG_06959#5518#Fusarium_graminearum#lethal	51.840	3.22e-120
g8469.t1	hypothetical protein	G4N794#PHI:124889#Der1_(MGG_06444)#318829#Magnaporthe_oryzae#loss_of_pathogenicity	72.727	2.67e-126
g8479.t1	hypothetical protein	J4VW09#PHI:4783__PHI:8631#Fkh2#176275#Beauveria_bassiana#reduced_virulence	100.000	0.0
g8484.t1	negative regulator of the PHO system	I1RN31#PHI:1223#FGSG_05393#5518#Fusarium_graminearum#lethal	89.602	0.0
g8505.t1	hypothetical protein	A0A098DUS9#PHI:9359#Fgleu4_(FGSG_12952)#5518#Fusarium_graminearum#loss_of_pathogenicity	84.053	0.0
g8535.t1	hypothetical protein	L2FHG9#PHI:3972#CDA#474922#Colletotrichum_gloeosporioides#unaffected_pathogenicity	61.661	1.18e-147
g8536.t1	Chitin synthase, class 8	A0A0E0S977#PHI:6119__PHI:6186#BTA1__FgCHS8#5518#Fusarium_graminearum#reduced_virulence	66.719	0.0
g8537.t1	hypothetical protein	Q4X256#PHI:6556#MecA#746128#Aspergillus_fumigatus#unaffected_pathogenicity__reduced_virulence	67.857	0.0
g8539.t1	palmitoyltransferase akr1	Q4I8B6#PHI:1675#GzDHHC003#5518#Fusarium_graminearum#unaffected_pathogenicity	71.724	0.0
g855.t1	hypothetical protein	A0A1D9Q6U9#PHI:123604#Sscle_06g054440_(L1407S)#5180#Sclerotinia_sclerotiorum#unaffected_pathogenicity	71.256	0.0
g8552.t1	hypothetical protein	S0E184#PHI:124278#Kmt5_(XP_023428529)#5127#Fusarium_fujikuroi#unaffected_pathogenicity	56.973	0.0
g856.t1	hypothetical protein	J4W084#PHI:123063#FlbD_(EJP63935)#176275#Beauveria_bassiana#unaffected_pathogenicity	99.630	0.0
g8570.t1	hypothetical protein	J9VSX1#PHI:7186#ADE13#5207#Cryptococcus_neoformans#reduced_virulence	56.757	0.0
g8577.t1	hypothetical protein	G4NEZ3#PHI:123065#MoMAS3_(MGG_00703)#318829#Magnaporthe_oryzae#reduced_virulence	58.915	4.11e-98
g8584.t1	hypothetical protein	G4ML55#PHI:123841#Nst1_(MGG_06694)#318829#Magnaporthe_oryzae#reduced_virulence	71.393	0.0
g8585.t1	hypothetical protein	I1RPM2#PHI:124492#UgmA_(FGSG_05997)#5518#Fusarium_graminearum#reduced_virulence	83.104	0.0
g8599.t1	hypothetical protein	I1S0J3#PHI:1526#GzHOMEL036#5518#Fusarium_graminearum#unaffected_pathogenicity	67.400	0.0
g8606.t1	hypothetical protein	A0A125YLS5#PHI:123183#TgANT_(TGGT1_249900)#5811#Toxoplasma_gondii#reduced_virulence	50.847	4.25e-89
g8611.t1	hypothetical protein	E9F076#PHI:9534#Pr1A_(MAA_05675)#568076#Metarhizium_robertsii#unaffected_pathogenicity__reduced_virulence	50.376	3.80e-124
g862.t1	hypothetical protein	Q8J214#PHI:346#CRU1#5270#Ustilago_maydis#reduced_virulence	53.711	3.16e-176
g8621.t1	hypothetical protein	A0A8E5MLI1#PHI:124520#STP1_(XP_043001649)#1159556#Villosiclava_virens#unaffected_pathogenicity	72.565	0.0
g8624.t1	hypothetical protein	G4MLK2#PHI:8040__PHI:8047#Mouba2__Uba2#318829#Magnaporthe_oryzae#reduced_virulence	62.500	0.0
g8628.t1	Septin Spn2	I1RPQ7#PHI:6411#FgCdc10#5518#Fusarium_graminearum#unaffected_pathogenicity	93.510	0.0
g8630.t1	hypothetical protein	X0I5S4#PHI:6530#Gas1#5507#Fusarium_oxysporum#reduced_virulence	57.778	0.0
g8633.t1	Secreted LysM effector Blys5	J5J7Y8#PHI:7378#Blys5#176275#Beauveria_bassiana#effector_(plant_avirulence_determinant)	91.716	3.04e-111
g8637.t1	hypothetical protein	I1RPR1#PHI:2387#ACL2#5518#Fusarium_graminearum#loss_of_pathogenicity	89.980	0.0
g8638.t1	citrate synthase	A0A098E0Z2#PHI:2386#ACL1#5518#Fusarium_graminearum#loss_of_pathogenicity	91.291	0.0
g8639.t1	39S ribosomal protein L33, mitochondrial	A0A098E0Z2#PHI:2386#ACL1#5518#Fusarium_graminearum#loss_of_pathogenicity	82.716	7.02e-40
g8642.t1	hypothetical protein	G4MYY5#PHI:7993#PoVrl1_(MGG_10958)__PoVrl1#318829#Magnaporthe_oryzae#unaffected_pathogenicity	56.065	0.0
g8671.t1	hypothetical protein	I1RG99#PHI:6091#FgVps35#5518#Fusarium_graminearum#reduced_virulence	79.379	0.0
g8682.t1	hypothetical protein	I1RJQ3#PHI:1364#GzC2H024#5518#Fusarium_graminearum#reduced_virulence	52.749	0.0
g8682.t2	hypothetical protein	I1RJQ3#PHI:1364#GzC2H024#5518#Fusarium_graminearum#reduced_virulence	51.256	0.0
g8683.t1	hypothetical protein	G4MMK2#PHI:3975#MoIlv2#318829#Magnaporthe_oryzae#loss_of_pathogenicity	77.858	0.0
g8699.t1	Rho GTPase	G4MRX0#PHI:8752#RHO2_(MGG_02457)#318829#Magnaporthe_oryzae#reduced_virulence	84.834	3.20e-133
g8710.t1	hypothetical protein	A0A1C3YN74#PHI:1206#(Sp_Prp4)#5518#Fusarium_graminearum#reduced_virulence	55.052	0.0
g8711.t1	hypothetical protein	I1RJM9#PHI:1221#FGSG_04054#5518#Fusarium_graminearum#lethal	65.698	0.0
g8713.t1	hypothetical protein	A0A0E0S648#PHI:5780#Fgsg04051#5518#Fusarium_graminearum#unaffected_pathogenicity	68.139	1.16e-154
g8713.t2	hypothetical protein	A0A0E0S648#PHI:5780#Fgsg04051#5518#Fusarium_graminearum#unaffected_pathogenicity	69.085	7.35e-159
g8713.t3	hypothetical protein	A0A0E0S648#PHI:5780#Fgsg04051#5518#Fusarium_graminearum#unaffected_pathogenicity	65.799	1.21e-123
g8720.t1	hypothetical protein	I1RE63#PHI:743#ARG2#5518#Fusarium_graminearum#reduced_virulence	50.442	0.0
g8726.t1	hypothetical protein	J4UH27#PHI:123192#Hsp30a_(BBA_08688)#176275#Beauveria_bassiana#reduced_virulence	99.492	7.80e-144
g8735.t1	Trichodiene synthase	Q00909#PHI:3518__PHI:4243__PHI:6797__PHI:8390__PHI:124773#TRI5__Tri5#5518#Fusarium_graminearum#unaffected_pathogenicity__reduced_virulence	74.114	0.0
g875.t1	hypothetical protein	Q9UWF0#PHI:2108#CAM#318829#Magnaporthe_oryzae#reduced_virulence__loss_of_pathogenicity	97.973	1.33e-103
g8751.t1	Cutinase transcription factor 1 alpha	J5JFI0#PHI:11514#Bbctf1alpha_(BBA_08712)#176275#Beauveria_bassiana#reduced_virulence	99.571	0.0
g8757.t1	hypothetical protein	G4N3X3#PHI:124418#ABC-R1_(MGG_05044)#318829#Magnaporthe_oryzae#reduced_virulence	51.238	0.0
g876.t1	hypothetical protein	I1RE18#PHI:9155#FgPep12_(FGSG_01890)#5518#Fusarium_graminearum#reduced_virulence	79.009	0.0
g8762.t1	hypothetical protein	J4KLP9#PHI:6973#TpsB#176275#Beauveria_bassiana#reduced_virulence	97.010	0.0
g8772.t1	hypothetical protein	A0A0W0EMV0#PHI:123298#GAP1#5476#Candida_albicans#reduced_virulence	53.195	2.33e-175
g8789.t1	hypothetical protein	Q0R411#PHI:6417#Sm1#29875#Trichoderma_virens#reduced_virulence	63.768	7.14e-65
g8794.t1	hypothetical protein	A0A1B5L755#PHI:124530#STP27_(XP_042993861)#1159556#Villosiclava_virens#unaffected_pathogenicity	78.662	0.0
g8799.t1	Allantoicase	E3QMS8#PHI:124251#ALA1_(GLRG_07310.1)#31870#Colletotrichum_graminicola#reduced_virulence	75.362	0.0
g88.t1	hypothetical protein	I1RC01#PHI:1506#GzHOME001#5518#Fusarium_graminearum#unaffected_pathogenicity	52.759	3.51e-164
g8803.t1	hypothetical protein	G4MKP6#PHI:3161#Mohik5#318829#Magnaporthe_oryzae#loss_of_pathogenicity	51.088	0.0
g8809.t1	hypothetical protein	E9F971#PHI:11675#Coh1_(MAA_08820)#568076#Metarhizium_robertsii#reduced_virulence	59.218	2.32e-48
g881.t1	multidrug-resistance transporter mdr2	A0A384K5Y8#PHI:124201#Mdl1#40559#Botrytis_cinerea#reduced_virulence	69.339	0.0
g8814.t1	GTP-binding protein gtr1	C4YR40#PHI:4904#Glr1#5476#Candida_albicans#reduced_virulence	56.137	0.0
g8819.t1	Secreted LysM effector Blys6	J5JFB6#PHI:7379#Blys6#176275#Beauveria_bassiana#unaffected_pathogenicity	77.604	4.43e-90
g8824.t1	Esterase mpl1	J4UH12#PHI:123177#BbPlin1_(NCBI_EJP62332)#176275#Beauveria_bassiana#reduced_virulence	99.468	9.63e-138
g8836.t1	hypothetical protein	I1S5R2#PHI:12144#FgMVP1_(FGSG_12183)#5518#Fusarium_graminearum#reduced_virulence	66.974	0.0
g8837.t1	hypothetical protein	Q4WK65#PHI:2639#Ilv3B#746128#Aspergillus_fumigatus#unaffected_pathogenicity__reduced_virulence	69.686	0.0
g8839.t1	hypothetical protein	A0A1C3YJ08#PHI:1544__PHI:1545#GzMyb008__GzMyb009#5518#Fusarium_graminearum#unaffected_pathogenicity__lethal	71.649	1.76e-69
g8847.t1	hypothetical protein	J5JEX5#PHI:3097#Kre2/Mnt1#176275#Beauveria_bassiana#reduced_virulence	99.205	0.0
g8855.t1	hypothetical protein	I1RDI9#PHI:1634#GzWing006#5518#Fusarium_graminearum#unaffected_pathogenicity	70.635	8.91e-66
g886.t1	hypothetical protein	A0A0D2XJY4#PHI:4723#Gnn1#5507#Fusarium_oxysporum#unaffected_pathogenicity	66.772	2.17e-142
g8860.t1	hypothetical protein	E9RBG1#PHI:4230__PHI:8901#AbcB__AbcG1#746128#Aspergillus_fumigatus#reduced_virulence__unaffected_pathogenicity	61.523	0.0
g8868.t1	hypothetical protein	A0A8E5MLA3#PHI:124531#STP29_(XP_043001720)#1159556#Villosiclava_virens#reduced_virulence	67.123	0.0
g887.t1	hypothetical protein	G4MPR1#PHI:124888#Hrd1_(MGG_09205)#318829#Magnaporthe_oryzae#reduced_virulence__loss_of_pathogenicity	56.445	0.0
g8872.t1	hypothetical protein	J4KLI2#PHI:124352#Aorsin_(BBA_08791)#176275#Beauveria_bassiana#increased_virulence_(hypervirulence)	97.368	0.0
g888.t1	hypothetical protein	I1RE06#PHI:1356#GzC2H016#5518#Fusarium_graminearum#unaffected_pathogenicity	64.219	0.0
g8881.t1	hypothetical protein	Q7ZA48#PHI:323#VFGLU1#93591#Lecanicillium_fungicola#reduced_virulence	64.569	0.0
g8887.t1	Rho GTPase protein rac1, variant 2	A0JC80#PHI:3623#RacA#35717#Epichloe_festucae#increased_virulence_(hypervirulence)	82.407	6.72e-127
g8887.t2	Rho GTPase protein rac1	A0JC80#PHI:3623#RacA#35717#Epichloe_festucae#increased_virulence_(hypervirulence)	91.457	6.20e-137
g8896.t1	hypothetical protein	A0A098DEC2#PHI:124110#EXOSCA_(FGSG_08866)#5518#Fusarium_graminearum#reduced_virulence	72.785	1.21e-66
g8907.t1	hypothetical protein	A0A8E5HUX4#PHI:124926#Swf1#1159556#Ustilaginoidea_virens#unaffected_pathogenicity	60.952	1.30e-142
g8911.t1	Ubiquitin-like protein	A0A2N6NDE8#PHI:124105#Atg12#176275#Beauveria_bassiana#reduced_virulence	91.803	4.36e-96
g8941.t1	hypothetical protein	A0A1C3YNA1#PHI:1833#GzZC148#5518#Fusarium_graminearum#unaffected_pathogenicity	69.132	0.0
g8952.t1	hypothetical protein	G2XD29#PHI:2731#VdSge1#27337#Verticillium_dahliae#loss_of_pathogenicity	56.920	0.0
g8954.t1	hypothetical protein	Q0UHM8#PHI:2257#Pbl1#13684#Parastagonospora_nodorum#unaffected_pathogenicity	58.982	3.42e-130
g8965.t1	hypothetical protein	A0A0D2XHD7#PHI:123660#PAT5_(FOXG_03335)#5507#Fusarium_oxysporum#unaffected_pathogenicity	55.407	0.0
g8969.t1	hypothetical protein	Q4WWN9#PHI:2518#MET16#746128#Aspergillus_fumigatus#lethal	56.055	2.51e-118
g8978.t1	hypothetical protein	W9ZNB6#PHI:123991#YjeF#5507#Fusarium_oxysporum#increased_virulence_(hypervirulence)	77.119	1.72e-140
g899.t1	COPII coat GTPase	P0CT16#PHI:9554#Mosar1#318829#Magnaporthe_oryzae#unaffected_pathogenicity	91.005	1.51e-131
g8990.t1	hypothetical protein	J4VU46#PHI:123520#BbAMP4_(BBA_08974)#176275#Beauveria_bassiana#unaffected_pathogenicity	98.876	7.46e-64
g8990.t2	hypothetical protein	J4VU46#PHI:123520#BbAMP4_(BBA_08974)#176275#Beauveria_bassiana#unaffected_pathogenicity	79.279	8.51e-59
g8994.t1	Secreted LysM effector Blys7	J4VU52#PHI:7380#Blys7#176275#Beauveria_bassiana#unaffected_pathogenicity	95.584	0.0
g8994.t2	Secreted LysM effector Blys7, variant 2	J4VU52#PHI:7380#Blys7#176275#Beauveria_bassiana#unaffected_pathogenicity	95.376	0.0
g9012.t1	hypothetical protein	G5EGV6#PHI:4490#C2H2#318829#Magnaporthe_oryzae#increased_virulence_(hypervirulence)	50.568	7.36e-50
g9013.t1	hypothetical protein	I1RJK8#PHI:10927#FgMsb3_(FGSG_04033)#5518#Fusarium_graminearum#reduced_virulence	50.054	0.0
g903.t1	hypothetical protein	E9F1A7#PHI:6380#MrLPAAT1#568076#Metarhizium_robertsii#reduced_virulence	69.103	7.52e-154
g9031.t1	hypothetical protein	I1RDE2#PHI:1960#GzZC275#5518#Fusarium_graminearum#unaffected_pathogenicity	55.825	2.00e-72
g9048.t1	hypothetical protein	I1RGD6#PHI:1193#(Sc_Sky1)#5518#Fusarium_graminearum#reduced_virulence	83.826	0.0
g9052.t1	hypothetical protein	A0A0E0S1U8#PHI:1941#GzZC256#5518#Fusarium_graminearum#unaffected_pathogenicity	65.066	0.0
g9054.t1	hypothetical protein	I1RGE3#PHI:1360#GzC2H020#5518#Fusarium_graminearum#unaffected_pathogenicity	52.632	3.25e-17
g9054.t2	hypothetical protein	I1RGE3#PHI:1360#GzC2H020#5518#Fusarium_graminearum#unaffected_pathogenicity	55.859	0.0
g906.t1	ADP-ribosylation factor-like protein 2	A0A2L1CF02#PHI:9550#Mocin4#318829#Magnaporthe_oryzae#reduced_virulence	86.740	1.36e-116
g9069.t1	hypothetical protein	I1RU06#PHI:6124__PHI:5750#FGSG_07678__ScOrtholog_GIC1#5518#Fusarium_graminearum#reduced_virulence	62.602	5.78e-176
g9075.t1	hypothetical protein	G4ND25#PHI:2488#Man1#318829#Magnaporthe_oryzae#unaffected_pathogenicity	51.710	6.21e-171
g9092.t1	hypothetical protein	A0A0J9W549#PHI:124436#Doa1_(FOXG_15663)#5507#Fusarium_oxysporum#reduced_virulence	73.671	0.0
g9168.t1	hypothetical protein	G4NJH9#PHI:6639#Modnm3#318829#Magnaporthe_oryzae#unaffected_pathogenicity	52.174	2.02e-40
g9176.t1	hypothetical protein	A0A0E0RP23#PHI:2395#GzSYN1#5518#Fusarium_graminearum#reduced_virulence	60.000	4.59e-34
g918.t1	hypothetical protein	I1RA81#PHI:1198#(Sc_Ssk2/Ssk22)#5518#Fusarium_graminearum#reduced_virulence	74.575	0.0
g9184.t1	hypothetical protein	I1RXF5#PHI:124993#LncRsn_(FGSG_09021)#5518#Fusarium_graminearum#reduced_virulence	84.188	3.98e-142
g9190.t1	hypothetical protein	Q4WF51#PHI:123994#MirD_AFUA_3G03440/AFUB_044810)#746128#Aspergillus_fumigatus#unaffected_pathogenicity	54.189	0.0
g9199.t1	hypothetical protein	I1S077#PHI:1210#FGSG_10095#5518#Fusarium_graminearum#reduced_virulence	60.681	0.0
g9203.t1	ESCRT-III subunit protein snf7	I1S074#PHI:8915#FgVPS32_(FGSG_10092)#5518#Fusarium_graminearum#lethal	65.639	9.23e-95
g9215.t1	hypothetical protein	Q2P6Z0#PHI:124761#ClpP#347#Xanthomonas_oryzae#reduced_virulence	53.804	6.17e-66
g9216.t1	hypothetical protein	Q4X099#PHI:2638#Ilv3A#746128#Aspergillus_fumigatus#reduced_virulence	71.240	0.0
g9217.t1	Putative lipase atg15	I1RFN8#PHI:1166#ATG15#5518#Fusarium_graminearum#reduced_virulence	68.889	0.0
g9241.t1	hypothetical protein	G4N549#PHI:7273#Pmp1#318829#Magnaporthe_oryzae#reduced_virulence__unaffected_pathogenicity	61.564	0.0
g926.t1	hypothetical protein	A0A0D2X9S0#PHI:7684#Ntr1#5507#Fusarium_oxysporum#increased_virulence_(hypervirulence)	68.031	0.0
g9265.t1	hypothetical protein	I1RXF4#PHI:10693#FgDnfC1_(FGSG_09020)#5518#Fusarium_graminearum#unaffected_pathogenicity	58.222	1.56e-87
g9265.t2	hypothetical protein	I1RXF4#PHI:10693#FgDnfC1_(FGSG_09020)#5518#Fusarium_graminearum#unaffected_pathogenicity	62.316	0.0
g9266.t1	Transcription elongation factor SPT4	I1RXF3#PHI:1511#GzHOME009#5518#Fusarium_graminearum#reduced_virulence	68.839	0.0
g9270.t1	Catalase-peroxidase 2	A4QUT2#PHI:2183#CPXB#318829#Magnaporthe_oryzae#unaffected_pathogenicity	61.724	0.0
g9271.t1	hypothetical protein	G4N1K3#PHI:123714#Momtp1(MGG_07843)#318829#Magnaporthe_oryzae#reduced_virulence	51.092	1.38e-171
g9271.t2	hypothetical protein	G4N1K3#PHI:123714#Momtp1(MGG_07843)#318829#Magnaporthe_oryzae#reduced_virulence	51.214	7.24e-169
g9282.t1	hypothetical protein	I6PDX4#PHI:7596#MakatG1#92637#Metarhizium_acridum#reduced_virulence__unaffected_pathogenicity	71.664	0.0
g9293.t1	hypothetical protein	D2E9W8#PHI:2377#DEP3#29001#Alternaria_brassicicola#reduced_virulence__unaffected_pathogenicity	51.923	1.03e-70
g9295.t1	Secreted LysM effector Blys8	J4KL74#PHI:7381#Blys8#176275#Beauveria_bassiana#unaffected_pathogenicity	98.259	0.0
g9299.t1	hypothetical protein	A0A8J5U4R2#PHI:124012#ARC18#5507#Fusarium_oxysporum#reduced_virulence	84.375	2.36e-123
g930.t1	hypothetical protein	Q4IQT8#PHI:1618#GzFET5#5518#Fusarium_graminearum#unaffected_pathogenicity	83.721	0.0
g9300.t1	formate dehydrogenase (NAD+)	G4N4N6#PHI:4616#MoSFA1#318829#Magnaporthe_oryzae#reduced_virulence	88.533	0.0
g931.t1	S-adenosylmethionine synthase	G4NCL5#PHI:877#MGG_00383#318829#Magnaporthe_oryzae#reduced_virulence	87.786	0.0
g9318.t1	hypothetical protein	A0A0E0RVW9#PHI:1090__PHI:1163__PHI:3893#FGSG_10057__ERB1__FgEBR1#5518#Fusarium_graminearum#reduced_virulence	52.853	0.0
g9321.t1	hypothetical protein	A0A0E0RVN3#PHI:1556#GzNH001#5518#Fusarium_graminearum#reduced_virulence	66.000	3.16e-17
g9341.t1	hypothetical protein	V6QY41#PHI:1962#GzZC277#5518#Fusarium_graminearum#unaffected_pathogenicity	62.268	0.0
g9346.t1	hypothetical protein	I1RD69#PHI:1620#GzJUM002#5518#Fusarium_graminearum#unaffected_pathogenicity	64.818	0.0
g9355.t1	hypothetical protein	E3QI05#PHI:6826#GAA1#31870#Colletotrichum_graminicola#loss_of_pathogenicity	66.442	0.0
g936.t1	hypothetical protein	I1RRW3#PHI:1658#GzCCCH002#5518#Fusarium_graminearum#unaffected_pathogenicity	91.943	6.51e-149
g9367.t1	hypothetical protein	G5EHZ3#PHI:9055#MoIVD_(MGG_02540)#318829#Magnaporthe_oryzae#reduced_virulence	72.115	0.0
g9388.t1	hypothetical protein	G2YTS7#PHI:7722#BcDGAT2#40559#Botrytis_cinerea#reduced_virulence	58.689	4.73e-158
g9390.t1	hypothetical protein	E9EN82#PHI:10684#MrHex1_(MAA_00782)#568076#Metarhizium_robertsii#reduced_virulence	67.885	1.25e-167
g94.t1	Alpha subunit of the F1 sector of mitochondrial F1F0 ATP synthase	A0A1D8PDC4#PHI:123910#ATP1#5476#Candida_albicans#loss_of_pathogenicity	78.517	0.0
g9416.t1	hypothetical protein	I1RQN6#PHI:1974#GzZC289#5518#Fusarium_graminearum#unaffected_pathogenicity	50.466	0.0
g9419.t1	MAP kinase Pmk1	Q7Z8D0#PHI:2346#Bbmpk1#176275#Beauveria_bassiana#loss_of_pathogenicity	99.719	0.0
g9426.t1	hypothetical protein	I1RZJ1#PHI:1615#GzSGT1#5518#Fusarium_graminearum#unaffected_pathogenicity	52.874	0.0
g9442.t1	hypothetical protein	J4VS77#PHI:124289#SdhC1_(EJP61460)#176275#Beauveria_bassiana#reduced_virulence	95.939	1.52e-143
g9442.t2	hypothetical protein	J4VS77#PHI:124289#SdhC1_(EJP61460)#176275#Beauveria_bassiana#reduced_virulence	92.347	2.13e-134
g9447.t1	hypothetical protein	A0A384JPG6#PHI:10716__PHI:124333#PdeR_(BCIN_08g00160)#40559#Botrytis_cinerea#reduced_virulence	54.720	0.0
g9452.t1	ammonium transporter Amt1	E9EYA3#PHI:9532#Mep2_(MAA_05002)#568076#Metarhizium_robertsii#unaffected_pathogenicity	81.303	0.0
g9453.t1	hypothetical protein	I1REK5#PHI:733#FBP1#5518#Fusarium_graminearum#reduced_virulence	60.882	0.0
g9462.t1	hypothetical protein	E9ERE3#PHI:10262#Mras1_(MAA_02539)#568076#Metarhizium_robertsii#reduced_virulence	59.736	3.94e-129
g9466.t1	hypothetical protein	A0A0J9UPD6#PHI:123664#Nap-2mu_(_FOXG_04448)#5507#Fusarium_oxysporum#reduced_virulence	95.195	0.0
g9479.t1	hypothetical protein	J9VXU6#PHI:9425#Itr4_(CNAG_05662)#5207#Cryptococcus_neoformans#reduced_virulence	73.211	0.0
g9487.t1	hypothetical protein	G4MTK2#PHI:5232#MoARG1#318829#Magnaporthe_oryzae#loss_of_pathogenicity	64.390	0.0
g9495.t1	Branchpoint-bridging protein	A0A0E0RST9#PHI:1662#GzCCHC002#5518#Fusarium_graminearum#unaffected_pathogenicity	78.895	0.0
g9507.t1	ribosomal RNA assembly protein krr1	Q4X132#PHI:2548#KRR1#746128#Aspergillus_fumigatus#lethal	79.412	0.0
g951.t1	hypothetical protein	A0A2U9ACM3#PHI:123921#Pks14#176275#Beauveria_bassiana#increased_virulence_(hypervirulence)	97.285	0.0
g9535.t1	hypothetical protein	I1RCM9#PHI:1354__PHI:11147#GzC2H014__Fg01350#5518#Fusarium_graminearum#reduced_virulence	53.578	3.56e-173
g9546.t1	hypothetical protein	I1RFY9#PHI:1357#GzC2H017#5518#Fusarium_graminearum#unaffected_pathogenicity	52.772	2.11e-142
g9556.t1	hypothetical protein	I1RFW6#PHI:1463#GzCCAAT003#5518#Fusarium_graminearum#unaffected_pathogenicity	73.214	7.08e-139
g956.t1	stress-responsive transcriptional activator msn2	I1RRX1#PHI:1382#GzC2H045#5518#Fusarium_graminearum#reduced_virulence	52.661	3.68e-158
g9575.t1	Tetratricopeptide repeat and J domain-containing co-chaperone dnj1	A0A0D2XVZ5#PHI:5236#Dnj1#5507#Fusarium_oxysporum#reduced_virulence	62.141	0.0
g9577.t1	autophagy protein atg9	A0A5B8HEH6#PHI:124538#Atg9_(MK622896)#690256#Colletotrichum_fructicola#reduced_virulence	55.098	0.0
g9578.t1	hypothetical protein	A0A194VEB1#PHI:124431#Veb1_(A0A194VEB1)#694573#Valsa_pyri#reduced_virulence	56.184	0.0
g9579.t1	18S rRNA pseudouridine methyltransferase	A0A364MZC1#PHI:124555#NLP#183478#Stemphylium_lycopersici#reduced_virulence	75.099	6.41e-141
g9581.t1	hypothetical protein	A0A177DXR7#PHI:11087#MetB_(MN812273)#5599#Alternaria_alternata#loss_of_pathogenicity	53.872	0.0
g9583.t1	hypothetical protein	I1RZL0#PHI:1414#GzC2H081#5518#Fusarium_graminearum#unaffected_pathogenicity	55.556	8.18e-168
g9586.t1	histone H2A	Q4HTT1#PHI:1468#GzCCAAT008#5518#Fusarium_graminearum#unaffected_pathogenicity	100.000	8.04e-81
g9587.t1	autophagy protein	Q524W4#PHI:2084#Moatg18#318829#Magnaporthe_oryzae#reduced_virulence	72.669	0.0
g959.t1	hypothetical protein	A0A384JN58#PHI:124430#Crh4_(Bcin07g04870)#40559#Botrytis_cinerea#reduced_virulence	55.367	5.50e-127
g9596.t1	hypothetical protein	A0A8E5HSY0#PHI:124673#Gap3_(Uv8b_05031)#1159556#Ustilaginoidea_virens#unaffected_pathogenicity	54.797	0.0
g960.t1	hypothetical protein	I1RRX4#PHI:1291#TOP1#5518#Fusarium_graminearum#reduced_virulence	73.501	0.0
g9610.t1	hypothetical protein	I1S1V3#PHI:1238#FGSG_10725#5518#Fusarium_graminearum#lethal	62.530	0.0
g9614.t1	hypothetical protein	I1S1U7#PHI:2352__PHI:2354#AMT2#5518#Fusarium_graminearum#unaffected_pathogenicity__reduced_virulence	59.884	0.0
g9616.t1	5'-3' exoribonuclease 2	Q4HWE2#PHI:1671#GzCCHC011#5518#Fusarium_graminearum#reduced_virulence	74.083	0.0
g9618.t1	hypothetical protein	E3QPY3#PHI:4217__PHI:9072#NPS6__Nps6#31870#Colletotrichum_graminicola#reduced_virulence	50.435	6.64e-71
g962.t1	hypothetical protein	A0A0E0SES1#PHI:1503#GzHMG035#5518#Fusarium_graminearum#unaffected_pathogenicity	63.581	0.0
g9623.t1	hypothetical protein	A0A063C250#PHI:124522#STP5_(XP_042994690)#1159556#Villosiclava_virens#unaffected_pathogenicity	80.267	0.0
g9630.t1	hypothetical protein	I1RZN4#PHI:1753#GzZC068#5518#Fusarium_graminearum#unaffected_pathogenicity	56.569	0.0
g9639.t1	Cytochrome B translational activator protein cbs2	G4MRB4#PHI:4491#SHM#318829#Magnaporthe_oryzae#reduced_virulence	82.500	0.0
g9641.t1	hypothetical protein	I1RZM2#PHI:1318#GzBrom003#5518#Fusarium_graminearum#unaffected_pathogenicity	63.813	6.10e-117
g9642.t1	MST50-interacting protein 11	W7LWY3#PHI:124989#Gbb2_(FVEG_02582)#117187#Fusarium_verticillioides#reduced_virulence	93.711	0.0
g9649.t1	Casein kinase I isoform delta, variant 2	A0A0E0S0W9#PHI:1235#FGSG_08731#5518#Fusarium_graminearum#lethal	60.294	2.07e-118
g9649.t2	Casein kinase I isoform delta	A0A0E0S0W9#PHI:1235#FGSG_08731#5518#Fusarium_graminearum#lethal	60.000	1.87e-121
g965.t1	hypothetical protein	B5TM01#PHI:2158#MoCMK1#318829#Magnaporthe_oryzae#reduced_virulence	64.976	0.0
g9667.t1	1,3-beta-glucan synthase	E3QI14#PHI:9116#GLS1#31870#Colletotrichum_graminicola#reduced_virulence	78.896	0.0
g9674.t1	40S ribosomal protein S23	I1S1V9#PHI:1604#GzOB045#5518#Fusarium_graminearum#unaffected_pathogenicity	98.621	1.82e-101
g9675.t1	hypothetical protein	F9XNZ8#PHI:8592#ZtPpt#1047171#Zymoseptoria_tritici#loss_of_pathogenicity	62.550	2.83e-100
g9676.t1	hypothetical protein	A0A098E396#PHI:1505__PHI:1624#GzHMG037__GzJUM006#5518#Fusarium_graminearum#unaffected_pathogenicity	58.636	0.0
g9678.t1	Chitinase 1	O59928#PHI:144#CHT42#29875#Trichoderma_virens#reduced_virulence	62.185	4.45e-164
g9681.t1	hypothetical protein	I1RCM6#PHI:1273#FGSG_01347#5518#Fusarium_graminearum#unaffected_pathogenicity	60.589	0.0
g9686.t1	hypothetical protein	I1RCP1#PHI:1080__PHI:9405#Cch1__CCH1_(FGSG_01364)#5518#Fusarium_graminearum#unaffected_pathogenicity__reduced_virulence	62.211	0.0
g9686.t2	hypothetical protein	I1RCP1#PHI:1080__PHI:9405#Cch1__CCH1_(FGSG_01364)#5518#Fusarium_graminearum#unaffected_pathogenicity__reduced_virulence	66.822	0.0
g9695.t1	hypothetical protein	A0A098DSY3#PHI:11784#FgPse1_(FGSG_13254)#5518#Fusarium_graminearum#reduced_virulence	78.923	0.0
g9696.t1	hypothetical protein	I1RUP1#PHI:1447__PHI:10550#GzGATA005__FgWC1_(FGSG_07941)#5518__282267#Fusarium_graminearum__Fusarium_asiaticum#unaffected_pathogenicity__reduced_virulence	61.705	0.0
g9697.t1	hypothetical protein	E3QHX9#PHI:6227#KRE5#31870#Colletotrichum_graminicola#reduced_virulence	58.105	0.0
g9700.t1	hypothetical protein	W7N0U7#PHI:7145#FvSEL1#117187#Fusarium_verticillioides#reduced_virulence	65.306	0.0
g9708.t1	hypothetical protein	A0A098DMW0#PHI:2432__PHI:2715#FgRgsA__PEX6#5518#Fusarium_graminearum#reduced_virulence	54.015	8.61e-87
g9712.t1	hypothetical protein	J4UEM9#PHI:8044#Hos2#176275#Beauveria_bassiana#reduced_virulence	100.000	0.0
g9714.t1	DNA repair protein rhp54	I1RUR0#PHI:124331#HGG10_(FGSG_07962)#5518#Fusarium_graminearum#reduced_virulence	91.459	0.0
g9718.t1	hypothetical protein	G4N7R8#PHI:10411#UBP8_(MGG-03527)#318829#Magnaporthe_oryzae#reduced_virulence	56.538	0.0
g9718.t2	hypothetical protein	G4N7R8#PHI:10411#UBP8_(MGG-03527)#318829#Magnaporthe_oryzae#reduced_virulence	53.462	0.0
g9729.t1	hypothetical protein	A0A1C3YIV6#PHI:1188#(Sc_Sak1)#5518#Fusarium_graminearum#reduced_virulence	67.733	0.0
g976.t1	hypothetical protein	Q59UR2#PHI:6214#MNN10#5476#Candida_albicans#reduced_virulence__unaffected_pathogenicity	52.201	9.26e-116
g981.t1	hypothetical protein	E9EZF4#PHI:5429#Mero-Ime2#568076#Metarhizium_robertsii#unaffected_pathogenicity	77.168	0.0
g987.t1	succinate dehydrogenase flavoprotein subunit	F9WWR1#PHI:4966#Sdi1#1047171#Zymoseptoria_tritici#unaffected_pathogenicity	82.171	0.0
g995.t1	hypothetical protein	A0A1W5T7B8#PHI:7243__PHI:123922#Pks15#176275#Beauveria_bassiana#reduced_virulence__increased_virulence_(hypervirulence)	93.792	0.0
