# Supplementary material for: Genome-wide exploration of biosynthetic gene clusters and their association with virulence in the entomopathogenic fungus Beauveria
Source: Funct Integr Genomics. 2026 Jun 30;26(1):170. doi: 10.1007/s10142-026-01958-1 (PMC13314832; doi:10.1007/s10142-026-01958-1)
Supplement: Supplementary file 8 — Supplementary Material 8 (SH 12.6 KB) [file 10142_2026_1958_MOESM8_ESM.sh]

#!/bin/bash
#SBATCH --job-name=Beauveria_Comprehensive_Pipeline
#SBATCH --nodes=1
#SBATCH --ntasks-per-node=1
#SBATCH --cpus-per-task=128
#SBATCH --output=logs/pipeline_%j.out
#SBATCH --error=logs/pipeline_%j.err

set -euo pipefail
mkdir -p logs

THREADS=$SLURM_CPUS_PER_TASK
SAMPLE="Bb_ARSEF_2860"

echo "========================================================================="
echo "PART 1: AS272 Genome Assembly, Annotation, and PHI-base Mapping"
echo "========================================================================="
mkdir -p filtered_data assembly scaffolding reference_genome annotation

# ----------------------------------------------------------------------
# 1. Download Reference Genome
# ----------------------------------------------------------------------
echo "[1] Downloading Reference Genome GCF_000280675.1..."
source $HOME/miniconda3/etc/profile.d/conda.sh || true
conda activate ncbi_datasets

datasets download genome accession GCF_000280675.1 --include genome
unzip -o ncbi_dataset.zip -d reference_genome/
REF_FASTA=$(find reference_genome/ -name "*genomic.fna")
mv "$REF_FASTA" reference_genome/reference.fasta
conda deactivate

# ----------------------------------------------------------------------
# 2. Quality Control & Trimming
# ----------------------------------------------------------------------
echo "[2] Running fastp..."
conda activate fastp_env

fastp \
    -i raw_data/${SAMPLE}_R1.fastq.gz \
    -I raw_data/${SAMPLE}_R2.fastq.gz \
    -o filtered_data/${SAMPLE}_cleaned_R1.fastq.gz \
    -O filtered_data/${SAMPLE}_cleaned_R2.fastq.gz \
    --thread $THREADS \
    --html logs/fastp_report.html \
    --json logs/fastp_report.json

conda deactivate

# ----------------------------------------------------------------------
# 3. De novo Assembly
# ----------------------------------------------------------------------
echo "[3] Running SPAdes Assembly..."
conda activate spades_env

spades.py \
    -1 filtered_data/${SAMPLE}_cleaned_R1.fastq.gz \
    -2 filtered_data/${SAMPLE}_cleaned_R2.fastq.gz \
    -o assembly/ \
    -t $THREADS

conda deactivate

# ----------------------------------------------------------------------
# 4. Scaffolding with RagTag
# ----------------------------------------------------------------------
echo "[4] Running RagTag Scaffolding..."
conda activate ragtag_env

ragtag.py scaffold \
    reference_genome/reference.fasta \
    assembly/scaffolds.fasta \
    -o scaffolding/ \
    -t $THREADS

conda deactivate

# ----------------------------------------------------------------------
# 5. Genome Pre-processing with Funannotate
# ----------------------------------------------------------------------
echo "[5] Cleaning, Sorting, and Masking with Funannotate..."
conda activate funannotate_env

funannotate clean \
    -i scaffolding/ragtag.scaffold.fasta \
    -o annotation/genome.cleaned.fasta \
    --cpus $THREADS

funannotate sort \
    -i annotation/genome.cleaned.fasta \
    -o annotation/genome.sorted.fasta

funannotate mask \
    -i annotation/genome.sorted.fasta \
    -o annotation/genome.masked.fasta \
    --cpus $THREADS

conda deactivate

# ----------------------------------------------------------------------
# 6. Extract Reference Proteins & Run BRAKER3
# ----------------------------------------------------------------------
echo "[6] Preparing proteins and running BRAKER3..."
mkdir -p braker_output
conda activate braker3_env

REF_PROTEINS=$(find reference_genome/ -name "protein.faa" | head -n 1)

braker.py \
    --genome=annotation/genome.masked.fasta \
    --prot_seq="$REF_PROTEINS" \
    --workingdir=braker_output \
    --threads=$THREADS \
    --gff3 \
    --fungus \
    --softmasking

cp braker_output/braker.gff3 annotation/braker_predictions.gff3
gffread -y annotation/AS272_proteins.faa \
    -g annotation/genome.masked.fasta \
    annotation/braker_predictions.gff3

conda deactivate

# ----------------------------------------------------------------------
# 7. Functional Annotation with KEGG (GhostKOALA)
# ----------------------------------------------------------------------
echo "[7] Running KEGG Orthology assignment (Manual Step Placeholder)..."
mkdir -p ghost_koala_output
# Note: Submission of AS272_proteins.faa and ARSEF2860 proteins to GhostKOALA website is required.
# Results should be saved as AS272_GhostKOALA.txt and REF_GhostKOALA.txt

# ----------------------------------------------------------------------
# 8. PHI-base Virulence Factor Annotation
# ----------------------------------------------------------------------
echo "[8] Searching predicted proteins against PHI-base..."
mkdir -p phi_base PHI_Base_output
conda activate blast_env

makeblastdb \
    -in phi-base_current.fas \
    -dbtype prot \
    -out phi_base/phi_base_db

blastp \
    -query annotation/AS272_proteins.faa \
    -db phi_base/phi_base_db \
    -evalue 1e-5 \
    -num_threads $THREADS \
    -outfmt "6 qseqid sseqid pident length qlen evalue bitscore" \
    -out PHI_Base_output/AS272_vs_phi_raw.tsv
    
blastp \
    -query annotation/proteins.faa \
    -db phi_base/phi_base_db \
    -evalue 1e-5 \
    -num_threads $THREADS \
    -outfmt "6 qseqid sseqid pident length qlen evalue bitscore" \
    -out PHI_Base_output/ARSEF2860_vs_phi_raw.tsv

cd PHI_Base_output
awk '$3 >= 50 && ($4/$5) >= 0.5' AS272_vs_phi_raw.tsv > AS272_vs_phi_filtered.tsv
awk '$3 >= 50 && ($4/$5) >= 0.5' ARSEF2860_vs_phi_raw.tsv > ARSEF2860_vs_phi_filtered.tsv

sort -k1,1 -k7,7gr AS272_vs_phi_filtered.tsv | awk '!seen[$1]++' > AS272_vs_phi_best.tsv
sort -k1,1 -k7,7gr ARSEF2860_vs_phi_filtered.tsv | awk '!seen[$1]++' > ARSEF2860_vs_phi_best.tsv
cd ..

conda deactivate

echo "========================================================================="
echo "PART 2: Comparative Genomics, Phylogenomics, and CAFE5"
echo "========================================================================="

# ----------------------------------------------------------------------
# 9. Download ALL Beauveria genomes and reference proteins
# ----------------------------------------------------------------------
echo "[9] Downloading genomes..."
mkdir -p raw_genomes reference_proteins
conda activate ncbi_datasets

datasets download genome taxon Beauveria --include genome --filename beauveria_genomes.zip
unzip -o beauveria_genomes.zip -d raw_genomes/

datasets download genome accession GCF_000280675.1 --include protein --filename arsef2860_protein.zip
unzip -o arsef2860_protein.zip -d reference_proteins/
REF_PROT=$(find reference_proteins/ -name "protein.faa")
conda deactivate

# ----------------------------------------------------------------------
# 10. Preprocess genomes (clean, sort, mask) with funannotate
# ----------------------------------------------------------------------
echo "[10] Preprocessing genomes..."
mkdir -p processed_genomes
conda activate funannotate_env

for genome in $(find raw_genomes -name "*.fna"); do
    base=$(basename "$genome" .fna)
    funannotate clean -i "$genome" -o "processed_genomes/${base}.cleaned.fasta" --cpus $THREADS
    funannotate sort -i "processed_genomes/${base}.cleaned.fasta" -o "processed_genomes/${base}.sorted.fasta"
    funannotate mask -i "processed_genomes/${base}.sorted.fasta" -o "processed_genomes/${base}.masked.fasta" --cpus $THREADS
done
conda deactivate

# ----------------------------------------------------------------------
# 11. BUSCO quality assessment
# ----------------------------------------------------------------------
echo "[11] Running BUSCO..."
mkdir -p busco_results
conda activate busco_env

for genome in $(find processed_genomes -name "*.masked.fasta"); do
    base=$(basename "$genome" .masked.fasta)
    busco -i "$genome" -o "$base" --out_path busco_results -l hypocreales_odb10 -m genome -c $THREADS --offline
done
conda deactivate

# ----------------------------------------------------------------------
# 12. Gene prediction with BRAKER3
# ----------------------------------------------------------------------
echo "[12] Running BRAKER3..."
mkdir -p braker_results
conda activate braker3_env

for genome in $(find processed_genomes -name "*.masked.fasta"); do
    base=$(basename "$genome" .masked.fasta)
    # Check BUSCO completeness (Requires a custom parsing script to filter < 90%)
    # Assuming filter passed:
    braker.py \
        --genome="$genome" \
        --prot_seq="$REF_PROT" \
        --workingdir="braker_results/${base}" \
        --threads=$THREADS \
        --gff3 \
        --fungus \
        --softmasking
done
conda deactivate

# ----------------------------------------------------------------------
# 13. antiSMASH detection of secondary metabolite clusters
# ----------------------------------------------------------------------
echo "[13] Running antiSMASH..."
mkdir -p antismash_results
conda activate antismash_env

for gff in $(find braker_results -name "braker.gff3"); do
    base=$(basename $(dirname "$gff"))
    fasta="processed_genomes/${base}.masked.fasta"
    antismash \
        --taxon fungi \
        --output-dir "antismash_results/${base}" \
        --cb-general --cb-subclusters --cb-knownclusters \
        --genefinding-gff3 "$gff" \
        "$fasta"
done
conda deactivate

# ----------------------------------------------------------------------
# 14. BiG‑SCAPE clustering
# ----------------------------------------------------------------------
echo "[14] Running BiG-SCAPE..."
mkdir -p bigscape_input bigscape_output
conda activate bigscape_env

find antismash_results -name "*.gbk" -exec cp {} bigscape_input/ \;

bigscape.py \
    -i bigscape_input \
    -o bigscape_output \
    -c $THREADS \
    --cutoffs 0.1 0.2 0.3 0.4 0.5 0.6 0.7 0.8 0.9 \
    --mibig

conda deactivate

# ----------------------------------------------------------------------
# 15. BUSCO for phylogenomics
# ----------------------------------------------------------------------
echo "[15] Running BUSCO_phylogenomics..."
conda activate busco_env

if command -v BUSCO_phylogenomics.py >/dev/null 2>&1; then
    BUSCO_phylogenomics.py \
        -i raw_genomes \
        -o Bb_Phylogeny \
        -t $THREADS \
        -l hypocreales_odb10 \
        -p 80 \
        --supermatrix \
        --nt
else
    echo "ERROR: BUSCO_phylogenomics.py not found in PATH."
fi
conda deactivate

# ----------------------------------------------------------------------
# 16. IQ‑TREE phylogenetic inference
# ----------------------------------------------------------------------
echo "[16] Running IQ-TREE..."
conda activate iqtree_env

cd Bb_Phylogeny
if [ -f SUPERMATRIX.phylip ] && [ -f SUPERMATRIX.partitions.nex ]; then
    iqtree2 \
        -s SUPERMATRIX.phylip \
        -p SUPERMATRIX.partitions.nex \
        -m MFP+MERGE \
        -B 1000 \
        --alrt 1000 \
        -T AUTO
fi
cd ..
conda deactivate

# ----------------------------------------------------------------------
# 17. OrthoFinder analysis (Pairwise: AS272 vs ARSEF2860)
# ----------------------------------------------------------------------
echo "[17] Running OrthoFinder..."
mkdir -p orthofinder_input orthofinder_results
conda activate orthofinder_env

cp annotation/AS272_proteins.faa orthofinder_input/AS272.faa
cp annotation/proteins.faa orthofinder_input/ARSEF2860.faa

orthofinder -f orthofinder_input -t $THREADS -a $THREADS -o orthofinder_output
conda deactivate

# ----------------------------------------------------------------------
# 18. CAFE5 gene family evolution analysis
# ----------------------------------------------------------------------
echo "[18] Running CAFE5..."
source $HOME/miniconda3/etc/profile.d/conda.sh || true
conda activate cafe5_env

mkdir -p cafe5_results
python format_cafe_input.py

# A species tree strictly for CAFE5 containing AS272 and ARSEF2860 is required.
# Assuming cafe_tree.nwk has been created based on the IQ-TREE results.
if [ -f "cafe_tree.nwk" ]; then
    ./CAFE5/cafe5 -i cafe_gene_counts.tsv -t cafe_tree.nwk -o cafe5_results -c $THREADS
    python parse_cafe_results.py
else
    echo "Warning: cafe_tree.nwk not found. CAFE5 step skipped."
fi

conda deactivate

# ----------------------------------------------------------------------
# 19. Generate Table S6 (BGC-associated PHI-base hits)
# ----------------------------------------------------------------------
echo "[19] Generating Table S6..."
if [ -f "make_table_s6.py" ]; then
    python3 make_table_s6.py
else
    echo "Warning: make_table_s6.py not found. Skipping Table S6 generation."
fi

echo "========================================================================="
echo "Bash Pipeline completed successfully!"
echo "========================================================================="
echo "Next steps for generating figures and tables:"
echo "1. Ensure the generated output directories are located in the Data_Inputs folder."
echo "2. Run the R script: Rscript File_S2.R"
echo "========================================================================="
